# Supplementary material for: Year-Round Monitoring of Contaminants in Neal and Rogers Creeks, Hood River Basin, Oregon, 2011-12, and Assessment of Risks to Salmonids
Source: PLoS One. 2016 Jun 27;11(6):e0158175. doi: 10.1371/journal.pone.0158175 (PMC4922572; doi:10.1371/journal.pone.0158175)
Supplement: S1 Table — (XLSX) [file pone.0158175.s001.xlsx]

## Sheet: S1 Table - compound lists & MQL
S1 Table. Compounds sampled with semipermeable membrane devices (SPMDs) and polar organic continuous integrative samplers (POCIS), Hood River basin, Oregon, 2011–2012
Table S1A. Compounds sampled with SPMDs at all sites, Hood River basin, 2011–2012
[MDL, method detection limit; MQL, method quantitation limit; average water concentrations are reported as nanograms per liter (ng/L); bold and shaded indicates detection in this study]
Organochlorine Pesticides	MDL ng/L	MQL ng/L	Compounds analyzed in 2011-12 ODEQ grab samples
Endosulfans
Endosulfan	0.0586813	0.28	x
Endosulfan Sulfate	0.0793798	0.4	x
Endosulfan-II	0.12	0.58	x
DDTs
o,p'-DDT	0.00121705	0.00608526
p,p'-DDT	0.00348134	0.00674388	x
o,p'-DDE	0.00122246	0.00611232
p,p'-DDE	0.00736348	0.0211384	x
o,p'-DDD	0.00125657	0.00628285
p,p'-DDD	0.00120497	0.00602485	x
Chlordanes
cis-Chlordane	0.00214917	0.00639764	x
trans-Chlordane	0.00127953	0.00639764	x
Lindane	0.0361605	0.0850139	x
Oxychlordane	0.00124233	0.00621166
Others
alpha-Benzenehexachloride (a-BHC)	0.0150422	0.0582485	x
beta-Benzenehexachloride (b-BHC)	0.0116497	0.0582485	x
delta-Benzenehexachloride (d-BHC)	0.00633192	0.0316596	x
Chlorpyrifos	0.00522302	0.0261151	x
Dacthal	0.00469781	0.023489	x
Dieldrin	0.0104128	0.024264	x
Endrin	0.00338531	0.012237	x
Heptachlor	0.00139714	0.00698568	x
Heptachlor Epoxide	0.00500983	0.0147577	x
Hexachlorobenzene (HCB)	0.00139252	0.00602744
p,p'-Methoxychlor	0.00252072	0.0126036	x
Mirex	0.00178469	0.00892347
cis-Nonachlor	0.00245238	0.00649143
trans-Nonachlor	0.00151885	0.00683626	x
Pentachloroanisole (PCA)	0.0159781	0.0383332
Trifluralin	0.00461626	0.00695161	x
Pyrethroids
cis-Permethrin	0.0172377	0.0446456	x (as permethrin)
trans-Permethrin	0.0153907	0.0443024	x (as permethrin)
Bifenthrin	0.0017	0.0087	x
λ-Cyhalothrin	0.016	0.042
Total Cyfluthrins	0.047	0.1
Total Cypermethrins	0.032	0.065
Esfenvalerte	0.061	0.14
Deltamethrin	0.018	0.054
Tefluthrin	0.0043	0.0109688
Total PCBs
Total PCBs	0.11	0.55
PBDEs
PBDE-28	0.000886279	0.00242765
PBDE-47	0.0542266	0.14
PBDE-66	0.00287145	0.00666711
PBDE-85	0.00922098	0.023
PBDE-99	0.0694819	0.17
PBDE-100	0.0169933	0.0423753
PBDE-153	0.0137743	0.0359718
PBDE-154	0.00753851	0.0163183
PBDE-183	0.00458206	0.0229103
Table S1B. Pesticides sampled with polar organic continuous integrative samplers (POCIS) at all sites, Hood River basin, 2011–2012
[POCIS, polar organic chemical integrative sampler; MDL, method detection limit; for detected compounds with published sampling rates, the average estimated water concentrations were calculated in nanograms (ng) per liter (L); compounds listed here with MDLs in nanograms per POCIS were not detected in the POCIS (regular font) or were detected, but have no published sampling rates (bold and shaded…
Estimated Water Concentrations	MDL ng/L	Compounds analyzed in 2011-12 ODEQ grab samples
Hexazinone	0.62	x
Pyrimethanil	0.34
Simazine	0.73	x
Chemical mass sampled per POCIS	MDL
	ng/POCIS
3,4-DCA	10
3,5-DCA	10
Alachlor	5	x
Allethrin	10
Atrazine	5	x
Azinphos methyl	10	x
Azinphos methyl oxon	10
Azoxystrobin	5
Bifenthrin	5	x
Boscalid	5
Bromuconazole	10
Butylate	5	x
Captan	10
Carbaryl	5	x
Carbofuran	5	x
Chlorothalonil	10	x
Chlorpyrifos	5	x
Chlorpyrifos oxon	10
Clomazome	5
Cycloate	5	x
Cyfluthrin	5
Cyhalothrin	5
Cypermethrin	5
Cyproconazole	10
Cyprodinil	10
DCPA	5	x
Deltamethrin	5
Diazinon	5	x
Diazinon oxon	10
Difenoconazole	10
Dimethomorph	10
Disulfoton	10	x
EPTC	5	x
Esfenvalerate	5	x (as fenvalerate + esfenvalerate)
Ethalfluralin	5
Etofenprox	5
Famoxadone	10
Fenarimol	10	x
Fenbuconazole	10
Fenhexamide	10
Fenpropathrin	5
Fipronil	5
Fipronil desulfinyl	5
Fipronil sulfide	5
Fipronil sulfone	5
Fludioxinil	10
Fluoxastrobin	10
Flusilazole	10
Flutriafol	10
Hexazinone	10	x
Imazalil	10
Iprodione	10
Kresoxim-methyl	10
Malathion	5	x
Metalaxyl	10
Metconazole	5
Methidathion	5
Methoprene	10
Methyl parathion	5	x
Metolachlor	5	x
Molinate	5	x
Myclobutanil	5
Napropamide	10	x
Oxyflurofen	10
p,p'-DDD	5	x
p,p'-DDE	5	x
p,p'-DDT	5	x
PCA	5
PCNB	5
Pebulate	5	x
Pendimethalin	5	x
Permethrin	5	x
Phenothrin	10
Phosmet	5	x
Piperonyl butoxide	5
Prometon	5	x
Prometryn	5	x
Propanil	10
Propiconazole	10	x
Propyzamide	5
Pyraclostrobin	10	x
Pyrimethanil	5
Resemethrin	10
Simazine	10	x
tau-fluvalinate	5
Tebuconazole	10
Tefluthrin	10
Tetraconazole	10
Tetramethrin	5
Thiobencarb	5
Triadimefon	10	x
Triadimenol	10
Trifloxystrobin	10
Triflumizole	10
Trifluralin	5	x
Triticonazole	10
Vinclozolin	10
Zoxamide	10
Table S1C. Currently used herbicides sampled with polar organic continuous integrative samplers (POCIS) only at upper watershed sites, Hood River basin, 2011–2012
[POCIS, polar organic chemical integrative sampler; MDL, method detection limit; MQL, method quantitation limit; for detected compounds with published sampling rates, the average estimated water concentrations were calculated in nanograms (ng) per liter (L); compounds listed here with MDLs and MQLs in nanograms per POCIS were not detected in the POCIS (regular font) or were detected, but have no …
	MDL	MQL	Compounds analyzed in 2011-12 ODEQ grab samples
Estimated Water Concentration	ng/L	ng/L
Hexazinone	0.62	3.1	x
Metsulfuron methyl	2.1	10
Chlorsulfuron	1.5	7.6
2,4-D	1.8	8.8	x
	MDL	MQL
Chemical mass sampled per POCIS	ng/POCIS	ng/POCIS
Clopyralid	10	50
Picloram	10	50	x (2012 only)
Imazapyr	65	180	x
Imazapic	1650	4900
Sulfometuron methyl	10	50	x
Triclopyr	40	95	x
