# Supplementary material for: Year-Round Monitoring of Contaminants in Neal and Rogers Creeks, Hood River Basin, Oregon, 2011-12, and Assessment of Risks to Salmonids
Source: PLoS One. 2016 Jun 27;11(6):e0158175. doi: 10.1371/journal.pone.0158175 (PMC4922572; doi:10.1371/journal.pone.0158175)
Supplement: S2 Table — (XLSX) [file pone.0158175.s002.xlsx]

## Sheet: S2 Table - QA data
S2 Table. Quality assurance data for passive samplers, Hood River basin, 2011-2012
Table S2A. Pesticides measured in POCIS Field Blanks
[POCIS, polar organic chemical integrative sampler; nd, not detected]
	Deployment 1		Deployment 2		Deployment 3		Deployment 4		Deployment 5		Deployment 6		Deployment 7
Deployment dates	3/11/11 - 5/13/11		5/13/11 - 7/13/11		7/13/11 - 9/14/11		9/14/11 - 11/14/11		11/14/11 - 1/16/12		1/16/12 - 3/14/12		8/26/11 - 10/25/11
Site Identification	Neal Creek	Rogers Creek	Neal Creek	Rogers Creek	Neal Creek	Rogers Creek	Neal Creek	Rogers Creek	Neal Creek	Rogers Creek	Neal Creek	Rogers Creek	Green Point	WF Hood River
Current Use Pesticides	ng/POCIS	ng/POCIS	ng/POCIS	ng/POCIS	ng/POCIS	ng/POCIS	ng/POCIS	ng/POCIS	ng/POCIS	ng/POCIS	ng/POCIS	ng/POCIS	ng/POCIS	ng/POCIS
3,4-DCA	nd	nd	nd	nd	nd	nd	nd	nd	nd	nd	nd	nd	nd	nd
3,5-DCA	nd	nd	nd	nd	nd	nd	nd	nd	nd	nd	nd	nd	nd	nd
Alachlor	nd	nd	nd	nd	nd	nd	nd	nd	nd	nd	nd	nd	nd	nd
Allethrin	nd	nd	nd	nd	nd	nd	nd	nd	nd	nd	nd	nd	nd	nd
Atrazine	nd	nd	nd	nd	nd	nd	nd	nd	nd	nd	nd	nd	nd	nd
Azinphos methyl	nd	nd	nd	nd	nd	nd	nd	nd	nd	nd	nd	nd	nd	nd
Azinphos methyl oxon	nd	nd	nd	nd	nd	nd	nd	nd	nd	nd	nd	nd	nd	nd
Azoxystrobin	nd	nd	nd	nd	nd	nd	nd	nd	nd	nd	nd	nd	nd	nd
Bifenthrin	nd	nd	nd	nd	nd	nd	nd	nd	nd	nd	nd	nd	nd	nd
Boscalid	nd	nd	nd	nd	nd	nd	nd	nd	nd	nd	nd	nd	nd	nd
Bromuconazole	nd	nd	nd	nd	nd	nd	nd	nd	nd	nd	nd	nd	nd	nd
Butylate	nd	nd	nd	nd	nd	nd	nd	nd	nd	nd	nd	nd	nd	nd
Captan	nd	nd	nd	nd	nd	nd	nd	nd	nd	nd	nd	nd	nd	nd
Carbaryl	nd	nd	nd	nd	nd	nd	nd	nd	nd	nd	nd	nd	nd	nd
Carbofuran	nd	nd	nd	nd	nd	nd	nd	nd	nd	nd	nd	nd	nd	nd
Chlorothalonil	nd	nd	nd	nd	nd	nd	nd	nd	nd	nd	nd	nd	nd	nd
Chlorpyrifos	nd	nd	nd	nd	nd	nd	nd	nd	nd	nd	nd	nd	nd	nd
Chlorpyrifos oxon	nd	nd	nd	nd	nd	nd	nd	nd	nd	nd	nd	nd	nd	nd
Clomazome	nd	nd	nd	nd	nd	nd	nd	nd	nd	nd	nd	nd	nd	nd
Cycloate	nd	nd	nd	nd	nd	nd	nd	nd	nd	nd	nd	nd	nd	nd
Cyfluthrin	nd	nd	nd	nd	nd	nd	nd	nd	nd	nd	nd	nd	nd	nd
Cyhalothrin	nd	nd	nd	nd	nd	nd	nd	nd	nd	nd	nd	nd	nd	nd
Cypermethrin	nd	nd	nd	nd	nd	nd	nd	nd	nd	nd	nd	nd	nd	nd
Cyproconazole	nd	nd	nd	nd	nd	nd	nd	nd	nd	nd	nd	nd	nd	nd
Cyprodinil	nd	nd	nd	nd	nd	nd	nd	nd	nd	nd	nd	nd	nd	nd
DCPA	nd	nd	nd	nd	nd	nd	nd	nd	nd	nd	nd	nd	nd	nd
Deltamethrin	nd	nd	nd	nd	nd	nd	nd	nd	nd	nd	nd	nd	nd	nd
Diazinon	nd	nd	nd	nd	nd	nd	nd	nd	nd	nd	nd	nd	nd	nd
Diazinon oxon	nd	nd	nd	nd	nd	nd	nd	nd	nd	nd	nd	nd	nd	nd
Difenoconazole	nd	nd	nd	nd	nd	nd	nd	nd	nd	nd	nd	nd	nd	nd
Dimethomorph	nd	nd	nd	nd	nd	nd	nd	nd	nd	nd	nd	nd	nd	nd
Disulfoton	nd	nd	nd	nd	nd	nd	nd	nd	nd	nd	nd	nd	nd	nd
EPTC	nd	nd	nd	nd	nd	nd	nd	nd	nd	nd	nd	nd	nd	nd
Esfenvalerate	nd	nd	nd	nd	nd	nd	nd	nd	nd	nd	nd	nd	nd	nd
Ethalfluralin	nd	nd	nd	nd	nd	nd	nd	nd	nd	nd	nd	nd	nd	nd
Etofenprox	nd	nd	nd	nd	nd	nd	nd	nd	nd	nd	nd	nd	nd	nd
Famoxadone	nd	nd	nd	nd	nd	nd	nd	nd	nd	nd	nd	nd	nd	nd
Fenarimol	nd	nd	nd	nd	nd	nd	nd	nd	nd	nd	nd	nd	nd	nd
Fenbuconazole	nd	nd	nd	nd	nd	nd	nd	nd	nd	nd	nd	nd	nd	nd
Fenhexamide	nd	nd	nd	nd	nd	nd	nd	nd	nd	nd	nd	nd	nd	nd
Fenpropathrin	nd	nd	nd	nd	nd	nd	nd	nd	nd	nd	nd	nd	nd	nd
Fipronil	nd	nd	nd	nd	nd	nd	nd	nd	nd	nd	nd	nd	nd	nd
Fipronil desulfinyl	nd	nd	nd	nd	nd	nd	nd	nd	nd	nd	nd	nd	nd	nd
Fipronil sulfide	nd	nd	nd	nd	nd	nd	nd	nd	nd	nd	nd	nd	nd	nd
Fipronil sulfone	nd	nd	nd	nd	nd	nd	nd	nd	nd	nd	nd	nd	nd	nd
Fludioxinil	nd	nd	nd	nd	nd	nd	nd	nd	nd	nd	nd	nd	nd	nd
Fluoxastrobin	nd	nd	nd	nd	nd	nd	nd	nd	nd	nd	nd	nd	nd	nd
Flusilazole	nd	nd	nd	nd	nd	nd	nd	nd	nd	nd	nd	nd	nd	nd
Flutriafol	nd	nd	nd	nd	nd	nd	nd	nd	nd	nd	nd	nd	nd	nd
Hexazinone	nd	nd	nd	nd	nd	nd	nd	nd	nd	nd	nd	nd	nd	nd
Imazalil	nd	nd	nd	nd	nd	nd	nd	nd	nd	nd	nd	nd	nd	nd
Iprodione	nd	nd	nd	nd	nd	nd	nd	nd	nd	nd	nd	nd	nd	nd
Kresoxim-methyl	nd	nd	nd	nd	nd	nd	nd	nd	nd	nd	nd	nd	nd	nd
Malathion	nd	nd	nd	nd	nd	nd	nd	nd	nd	nd	nd	nd	nd	nd
Metalaxyl	nd	nd	nd	nd	nd	nd	nd	nd	nd	nd	nd	nd	nd	nd
Metconazole	nd	nd	nd	nd	nd	nd	nd	nd	nd	nd	nd	nd	nd	nd
Methidathion	nd	nd	nd	nd	nd	nd	nd	nd	nd	nd	nd	nd	nd	nd
Methoprene	nd	nd	nd	nd	nd	nd	nd	nd	nd	nd	nd	nd	nd	nd
Methyl parathion	nd	nd	nd	nd	nd	nd	nd	nd	nd	nd	nd	nd	nd	nd
Metolachlor	nd	nd	nd	nd	nd	nd	nd	nd	nd	nd	nd	nd	nd	nd
Molinate	nd	nd	nd	nd	nd	nd	nd	nd	nd	nd	nd	nd	nd	nd
Myclobutanil	nd	nd	nd	nd	nd	nd	nd	nd	nd	nd	nd	nd	nd	nd
Napropamide	nd	nd	nd	nd	nd	nd	nd	nd	nd	nd	nd	nd	nd	nd
Oxyflurofen	nd	nd	nd	nd	nd	nd	nd	nd	nd	nd	nd	nd	nd	nd
p,p'-DDD	nd	nd	nd	nd	nd	nd	nd	nd	nd	nd	nd	nd	nd	nd
p,p'-DDE	nd	nd	nd	nd	nd	nd	nd	nd	nd	nd	nd	nd	nd	nd
p,p'-DDT	nd	nd	nd	nd	nd	nd	nd	nd	nd	nd	nd	nd	nd	nd
PCA	nd	nd	nd	nd	nd	nd	nd	nd	nd	nd	nd	nd	nd	nd
PCNB	nd	nd	nd	nd	nd	nd	nd	nd	nd	nd	nd	nd	nd	nd
Pebulate	nd	nd	nd	nd	nd	nd	nd	nd	nd	nd	nd	nd	nd	nd
Pendimethalin	nd	nd	nd	nd	nd	nd	nd	nd	nd	nd	nd	nd	nd	nd
Permethrin	nd	nd	nd	nd	nd	nd	nd	nd	nd	nd	nd	nd	nd	nd
Phenothrin	nd	nd	nd	nd	nd	nd	nd	nd	nd	nd	nd	nd	nd	nd
Phosmet	nd	nd	nd	nd	nd	nd	nd	nd	nd	nd	nd	nd	nd	nd
Piperonyl butoxide	nd	nd	nd	nd	nd	nd	nd	nd	nd	nd	nd	nd	nd	nd
Prometon	nd	nd	nd	nd	nd	nd	nd	nd	nd	nd	nd	nd	nd	nd
Prometryn	nd	nd	nd	nd	nd	nd	nd	nd	nd	nd	nd	nd	nd	nd
Propanil	nd	nd	nd	nd	nd	nd	nd	nd	nd	nd	nd	nd	nd	nd
Propiconazole	nd	nd	nd	nd	nd	nd	nd	nd	nd	nd	nd	nd	nd	nd
Propyzamide	nd	nd	nd	nd	nd	nd	nd	nd	nd	nd	nd	nd	nd	nd
Pyraclostrobin	nd	nd	nd	nd	nd	nd	nd	nd	nd	nd	nd	nd	nd	nd
Pyrimethanil	nd	nd	nd	nd	nd	nd	nd	nd	nd	nd	nd	nd	nd	nd
Resemethrin	nd	nd	nd	nd	nd	nd	nd	nd	nd	nd	nd	nd	nd	nd
Simazine	nd	nd	nd	nd	nd	nd	nd	nd	nd	nd	nd	nd	nd	nd
tau-fluvalinate	nd	nd	nd	nd	nd	nd	nd	nd	nd	nd	nd	nd	nd	nd
Tebuconazole	nd	nd	nd	nd	nd	nd	nd	nd	nd	nd	nd	nd	nd	nd
Tefluthrin	nd	nd	nd	nd	nd	nd	nd	nd	nd	nd	nd	nd	nd	nd
Tetraconazole	nd	nd	nd	nd	nd	nd	nd	nd	nd	nd	nd	nd	nd	nd
Tetramethrin	nd	nd	nd	nd	nd	nd	nd	nd	nd	nd	nd	nd	nd	nd
Thiobencarb	nd	nd	nd	nd	nd	nd	nd	nd	nd	nd	nd	nd	nd	nd
Triadimefon	nd	nd	nd	nd	nd	nd	nd	nd	nd	nd	nd	nd	nd	nd
Triadimenol	nd	nd	nd	nd	nd	nd	nd	nd	nd	nd	nd	nd	nd	nd
Trifloxystrobin	nd	nd	nd	nd	nd	nd	nd	nd	nd	nd	nd	nd	nd	nd
Triflumizole	nd	nd	nd	nd	nd	nd	nd	nd	nd	nd	nd	nd	nd	nd
Trifluralin	nd	nd	nd	nd	nd	nd	nd	nd	nd	nd	nd	nd	nd	nd
Triticonazole	nd	nd	nd	nd	nd	nd	nd	nd	nd	nd	nd	nd	nd	nd
Vinclozolin	nd	nd	nd	nd	nd	nd	nd	nd	nd	nd	nd	nd	nd	nd
Zoxamide	nd	nd	nd	nd	nd	nd	nd	nd	nd	nd	nd	nd	nd	nd
Table S2B. Herbicides related to upper-watershed weed control measured in POCIS blanks
[POCIS, polar organic chemical integrative sampler; nd, not detected]
		Deployment 7 a
Deployment dates		8/26/11 - 10/25/11
Site Identification	Fabrication Blank	Green Point	WF Hood River
	ng/POCIS	ng/POCIS	ng/POCIS
Chlopyralid	nd	nd	nd
Picloram	nd	nd	nd
Imazapyr	7.14223	6.63209	34.8886
Imazapic	14.4219	23.4934	815.494
Metsulfuron methyl	nd	nd	nd
Chlorsulfuron	nd	nd	nd
Hexazinone	nd	nd	nd
Sulfometuron methyl	nd	nd	nd
2,4-D	nd	nd	nd
Triclopyr	23.8568	19.1473	9.12137
a These chemicals were only targeted in Deployment 7
Table S2C. Organochlorine pesticide, pyrethroids, total polychlorinated biphenyls (PCBs), and polybrominated diphenyl ether (PBDE) residues measured in SPMD Laboratory and Field Blanks
[SPMD, semipermeable membrane device; NA, not analyzed; nd, not detected]
		Deployment 1		Deployment 2	Deployment 3	Deployment 4	Deployment 5	Deployment 6	Deployment 1		Deployment 2		Deployment 3		Deployment 4		Deployment 5		Deployment 6		Deployment 7
Deployment dates									3/11/11 - 5/13/11		5/13/11 - 7/13/11		7/13/11 - 9/14/11		9/14/11 - 11/14/11		11/14/11 - 1/16/12		1/16/12 - 3/14/12		8/26/11 - 10/25/11
Site Identification	SPMD Lab Blank	Fabrication Blank #1	Fabrication Blank #2	Fabrication Blank	Fabrication Blank	Fabrication Blank	Fabrication Blank	Fabrication Blank	Neal Creek	Rogers Creek	Neal Creek	Rogers Creek	Neal Creek	Rogers Creek	Neal Creek	Rogers Creek	Neal Creek	Rogers Creek	Neal Creek	Rogers Creek	Green Point	WF Hood River
Organochlorine Pesticides	ng/SPMD	ng/SPMD	ng/SPMD	ng/SPMD	ng/SPMD	ng/SPMD	ng/SPMD	ng/SPMD	ng/SPMD	ng/SPMD	ng/SPMD	ng/SPMD	ng/SPMD	ng/SPMD	ng/SPMD	ng/SPMD	ng/SPMD	ng/SPMD	ng/SPMD	ng/SPMD	ng/SPMD	ng/SPMD
Hexachlorobenzene (HCB)	0.38	0.37	0.38	0.35	0.35	0.32	0.26	0.18	NA	0.36	0.24	NA	0.32	NA	0.34	0.37	0.34	0.33	nd	0.23	0.23	0.32
Pentachloroanisole (PCA)	5.5	4.8	4.1	2.92	2.99	1.35	1.57	1.74	NA	4.52	1.42	NA	3.14	NA	1.56	1.68	2.2	2.2	2.16	2.14	1.34	1.59
alpha-Benzenehexachloride (a-BHC)	nd	0.21	0.2	nd	nd	nd	nd	nd	NA	0.45	nd	NA	0.69	NA	nd	nd	nd	nd	nd	nd	nd	nd
Lindane	0.83	0.87	0.88	0.67	0.73	0.63	0.72	0.86	NA	0.87	0.77	NA	0.69	NA	0.84	0.88	0.86	0.7	0.78	0.95	0.7	0.68
beta-Benzenehexachloride (b-BHC)	nd	nd	nd	nd	nd	nd	nd	nd	NA	nd	nd	NA	nd	NA	nd	nd	nd	nd	nd	nd	nd	nd
Heptachlor	nd	nd	nd	nd	nd	nd	nd	0.07	NA	nd	nd	NA	nd	NA	nd	nd	nd	nd	nd	nd	nd	nd
delta-Benzenehexachloride (d-BHC)	nd	nd	nd	nd	nd	nd	nd	0.07	NA	nd	nd	NA	nd	NA	nd	nd	nd	nd	nd	nd	nd	nd
Dacthal	nd	nd	nd	nd	nd	nd	nd	nd	NA	nd	nd	NA	nd	NA	nd	nd	nd	nd	nd	nd	nd	nd
Chlorpyrifos	nd	nd	nd	nd	nd	nd	0.05	nd	NA	0.1	nd	NA	0.35	NA	nd	0.1	nd	0.2	0.07	nd	nd	nd
Oxychlordane	0.08	0.07	0.05	nd	nd	0.1	nd	nd	NA	0.08	nd	NA	0.27	NA	0.14	0.11	nd	0.08	nd	nd	0.13	0.12
Heptachlor Epoxide	0.51	0.52	0.51	0.35	0.44	0.3	0.33	0.4	NA	0.44	0.42	NA	0.86	NA	0.46	0.53	0.36	0.38	0.61	0.44	0.58	0.49
trans-Chlordane	nd	nd	0.16	0.14	0.05	nd	nd	nd	NA	nd	0.23	NA	0.32	NA	nd	nd	nd	nd	nd	nd	nd	nd
trans-Nonachlor	nd	nd	0.25	0.18	0.08	nd	nd	nd	NA	nd	0.25	NA	0.64	NA	nd	nd	nd	nd	nd	0.12	nd	nd
o,p'-DDE	nd	nd	nd	0.11	nd	nd	nd	nd	NA	nd	0.35	NA	0.37	NA	nd	nd	nd	0.06	nd	0.07	nd	nd
cis-Chlordane	0.12	0.12	0.61	0.22	0.22	0.15	0.09	0.11	NA	0.48	0.43	NA	0.79	NA	0.1	0.1	0.16	0.13	0.07	0.32	0.1	0.14
Endosulfan	0.11	0.08	0.51	nd	0.2	0.13	nd	0.05	NA	0.31	0.24	NA	0.33	NA	nd	0.05	0.11	0.12	nd	0.16	nd	0.08
p,p'-DDE	0.43	1.83	1.71	0.91	2.05	0	1.3	nd	NA	1.68	0.96	NA	nd	NA	nd	nd	nd	nd	nd	nd	nd	nd
Dieldrin	nd	1.43	1.36	0.7	1.03	0.99	1.76	0.67	NA	0.91	0.73	NA	0.95	NA	0.92	0.58	1.15	0.81	0.68	0.84	0.4	0.71
o,p'-DDD	0.05	0.06	0.09	nd	nd	nd	nd	nd	NA	nd	nd	NA	nd	NA	nd	nd	nd	nd	nd	nd	nd	nd
Endrin	nd	nd	nd	nd	nd	nd	nd	nd	NA	0.77	nd	NA	0.52	NA	nd	nd	nd	nd	nd	nd	nd	nd
cis-Nonachlor	0.49	0.51	0.57	0.43	0.52	0.43	0.34	0.58	NA	0.39	0.52	NA	nd	NA	0.43	0.52	0.43	0.36	0.73	0.76	0.45	0.5
o,p'-DDT	nd	nd	nd	nd	nd	nd	nd	nd	NA	nd	nd	NA	nd	NA	nd	nd	nd	nd	nd	nd	nd	nd
p,p'-DDD	nd	nd	nd	nd	nd	nd	nd	nd	NA	nd	nd	NA	nd	NA	nd	nd	nd	nd	nd	0.17	nd	nd
Endosulfan-II	0.11	0.09	0.14	nd	0.19	0.08	0.08	0.22	NA	nd	0.1	NA	0.15	NA	0.09	0.08	0.08	0.16	0.08	0.12	0.08	0.09
p,p'-DDT	0.85	0.72	0.77	0.76	0.74	0.52	0.36	0.71	NA	0.93	0.95	NA	1.06	NA	0.9	1.06	0.8	0.99	0.88	1.15	0.89	0.85
Endosulfan Sulfate	0.28	nd	nd	nd	nd	nd	nd	nd	NA	nd	nd	NA	nd	NA	nd	nd	nd	nd	nd	nd	nd	nd
p,p'-Methoxychlor	nd	nd	nd	0.25	nd	nd	nd	nd	NA	nd	nd	NA	nd	NA	nd	nd	nd	nd	nd	nd	nd	nd
Mirex	0.08	nd	nd	nd	nd	nd	nd	nd	NA	nd	nd	NA	nd	NA	nd	0.14	nd	0.08	nd	nd	0.1	nd
cis-Permethrin	0.56	0.57	0.92	3.9	1.58	0.59	1.4	0.7	NA	0.8	1.09	NA	1.48	NA	0.65	1.52	1.17	1.05	0.57	0.64	0.62	0.71
trans-Permethrin	0.38	0.26	0.47	1.35	0.51	0.29	0.69	0.3	NA	3.73	0.27	NA	nd	NA	0.27	0.74	0.56	0.36	0.2	0.28	0.33	0.22
Bifenthrin	0	nd	nd	nd	nd	nd	nd	nd	NA	nd	nd	NA	nd	NA	nd	nd	nd	nd	nd	nd	nd	nd
λ-Cyhalothrin	2.07	2.1	2.2	nd	2.11	2.12	nd	nd	NA	2.28	2.08	NA	nd	NA	2.11	2.2	nd	nd	nd	nd	2.17	2.19
Total Cyfluthrins	12.08	11.31	10.2	18.56	9.41	6.1	13.58	9.02	NA	9.54	13.06	NA	11.4	NA	5.85	5.96	11.69	10.78	9.47	9.56	6.21	8.03
Total Cypermethrins	5.67	6.72	5.49	5	8.94	6.98	5.3	7.51	NA	6.94	6.81	NA	7.36	NA	4.96	1.43	7.3	3.7	4.83	6.94	7.18	8.18
Esfenvalerte	7.86	7.92	8.19	11.95	7	5.53	4.69	5.57	NA	8.59	6.28	NA	20.52	NA	5.08	6.09	5.71	5.5	4.96	6.28	8.17	5.4
Deltamethrin	0	nd	nd	5.84	nd	nd	5.15	5.07	NA	nd	nd	NA	nd	NA	nd	nd	nd	nd	nd	nd	nd	nd
Tefluthrin	nd	0.26	0.31	0.8	0.22	0.51	0.25	0.16	NA	0.61	0.13	NA	0.33	NA	0.8	0.2	0.35	0.12	0.21	0.24	0.16	0.48
Trifluralin	1.42	1.54	1.52	1.3	1.37	1.3	1.4	1.16	NA	1.4	1.26	NA	1.34	NA	1.25	1.4	1.43	1.66	1.23	1.21	1.44	1.49
Total PCBs
Total PCBs	nd	nd	nd	nd	nd	nd	nd	nd	NA	nd	nd	NA	nd	NA	nd	nd	nd	nd	nd	nd	nd	nd
PBDEs
PBDE-28	0.19	0.18	0.16	0.31	0.18	0.08	0.14	0.14	NA	0.21	0.23	NA	0.31	NA	0.08	0.09	0.15	0.17	0.14	0.14	0.09	0.1
PBDE-47	6.88	7.9	6.01	15.16	5.87	1.71	4.54	5.37	NA	5.03	11.64	NA	7.12	NA	1.52	1.54	7.49	6.61	5.81	5.15	1.45	1.93
PBDE-66	0.21	0.25	0.3	0.24	0.3	0.29	0.23	0.46	NA	0.76	0.28	NA	0.31	NA	0.36	0.35	0.24	0.37	0.57	0.34	0.52	0.73
PBDE-85	0.77	0.82	0.88	1.36	0.69	nd	0.34	0.48	NA	0.9	0.57	NA	0	NA	0.4	0.55	0.47	0.44	0.36	0.58	0.84	0.44
PBDE-99	6.67	6.24	5.11	10.57	4.27	1.96	4.04	4.39	NA	4.36	7.41	NA	5.86	NA	1.75	1.89	6.34	5.71	4.72	4.43	1.79	2.06
PBDE-100	1.49	1.32	1.09	2.7	0.99	0.32	0.91	0.94	NA	0.88	1.74	NA	1.21	NA	0.29	0.28	1.45	1.22	1.01	0.88	0.28	0.35
PBDE-153	0.54	0.38	0.45	0.41	0.35	0.14	0.32	0.35	NA	0.31	0.28	NA	0.22	NA	0.1	0.19	0.48	0.42	0.27	1.32	0.18	0.08
PBDE-154	0.46	0.42	0.47	0.46	0.35	0.16	0.26	0.25	NA	0.38	0.34	NA	0.4	NA	0.18	0.2	0.36	0.33	0.25	0.38	0.17	0.19
PBDE-183	0.12	nd	nd	nd	nd	nd	nd	nd	NA	nd	nd	NA	nd	NA	nd	nd	nd	nd	nd	nd	nd	nd
Table S2D. Percent recovery of a pesticide surrogate added to each POCIS extract
[POCIS, polar organic chemical integrative sampler; % rec, percent recovery of the surrogate chemical]
	d10-atrazine
	% rec
Deployment 1 -Neal Creek	95.0006
Deployment 1 -Rogers Creek	118.464
Deployment 2 -Neal Creek	86.7012
Deployment 2 -Rogers Creek	104.86
Deployment 3 -Neal Creek	96.3552
Deployment 3 -Rogers Creek	114.635
Deployment 4 -Neal Creek	110.515
Deployment 4 -Rogers Creek	75.2697
Deployment 7 -Green Point	75.3852
Deployment 7 -WF Hood River	99.3158
Deployment 5 -Neal Creek	116.002
Deployment 5 -Rogers Creek	83.6727
Deployment 6 -Neal Creek	115.152
Deployment 6 -Rogers Creek	78.8081
Deployment 1 - Neal Creek Field Blank	84.949
Deployment 1 - Rogers Creek Field Blank	116.083
Deployment 2 - Neal Creek Field Blank	94.0998
Deployment 2 - Rogers Creek Field Blank	78.8644
Deployment 3 - Neal Creek Field Blank	75.7729
Deployment 3 - Rogers Creek Field Blank	78.2178
Deployment 4 - Neal Creek Field Blank	106.012
Deployment 7 - Rogers Creek Field Blank	88.5967
Deployment 7 - Green Point Field Blank	73.4044
Deployment 4 - WF Hood River Field Blank	107.584
Deployment 5 - Neal Creek Field Blank	109.534
Deployment 5 - Rogers Creek Field Blank	92.856
Deployment 6 - Neal Creek Field Blank	96.1607
Deployment 6 - Rogers Creek Field Blank	103.782
Table S2E. Percent recovery of herbicides related to upper-watershed weed control added to freshly prepared POCIS at time of processing (Deployment 7)
[POCIS, polar organic chemical integrative sampler; % rec, percent recovery of the test chemical]
	Spike #1	Spike #2	Spike #3	average	std dev
	% rec	% rec	% rec	% rec	% rec
Chlopyralid	95.6113	79.1344	121.364	98.7034	21.2841
Picloram	90.1707	88.1026	99.3295	92.5343	5.97498
Imazapyr	92.4721	87.4384	95.1896	91.7	3.93286
Imazapic	82.9068	85.2355	93.1793	87.1072	5.38597
Metsulfuron methyl	112.478	86.7927	104.246	101.172	13.1156
Chlorsulfuron	97.4507	89.0702	102.004	96.1749	6.56041
Hexazinone	97.7634	89.1886	101.855	96.269	6.46412
Sulfometuron methyl	97.7634	89.1886	101.855	96.269	6.46412
2,4-D	101	102.657	111.884	105.181	5.86442
Triclopyr	91.4258	94.438	100.56	95.4745	4.6544
Table S2F. Percent recovery of organochlorine pesticide, pyrethroids, total polychlorinated biphenyls (PCBs), and polybrominated diphenyl ethers (PBDE)
added to freshly prepared SPMDs at time of processing
[SPMD, semipermeable membrane device; % rec, percent recovery of the test chemical]
	Spike #1	Spike #2	Spike #3	average	std dev
Organochlorine Pesticides	% rec	% rec	% rec	% rec	% rec
Hexachlorobenzene (HCB)	32.6241	37.911	29.7228	33.4193	4.15165
Pentachloroanisole (PCA)	45.4934	66.3295	43.2682	51.697	12.7209
alpha-Benzenehexachloride (a-BHC)	27.7825	40.2374	23.3751	30.465	8.74536
Diazinon	140.738	182.284	126.464	149.829	28.9988
Lindane	35.9652	42.6247	35.2652	37.9517	4.06206
beta-Benzenehexachloride (b-BHC)	61.0427	58.9453	63.18	61.056	2.11735
Heptachlor	44.9056	42.7235	46.2625	44.6305	1.78541
delta-Benzenehexachloride (d-BHC)	44.0315	44.3881	45.533	44.6509	0.784481
Dacthal	133.19	118.336	125.774	125.767	7.42692
Chlorpyrifos	313.675	398.119	322.445	344.747	46.4298
Oxychlordane	48.7193	44.9168	46.0655	46.5672	1.95026
Heptachlor Epoxide	50.8984	48.5911	48.969	49.4862	1.2375
trans-Chlordane	52.5444	50.3891	54.3005	52.4114	1.95909
trans-Nonachlor	54.9398	51.5637	55.9409	54.1481	2.29344
o,p'-DDE	56.7723	51.9116	56.687	55.1236	2.78205
cis-Chlordane	59.1667	53.7698	61.8452	58.2606	4.11324
Endosulfan	37.4071	30.7544	33.8414	34.001	3.32923
p,p'-DDE	59.7218	58.088	63.0115	60.2738	2.50771
Dieldrin	57.221	56.4206	57.8778	57.1732	0.729783
o,p'-DDD	61.7472	58.5686	61.2961	60.5373	1.7198
Endrin	48.9809	53.7461	50.8575	51.1948	2.40047
cis-Nonachlor	58.3269	58.6367	59.605	58.8562	0.666705
o,p'-DDT	52.7801	50.5216	48.3699	50.5572	2.20531
p,p'-DDD	60.5827	62.5505	59.9962	61.0431	1.33791
Endosulfan-II	72.3839	75.2948	75.1105	74.2631	1.62999
p,p'-DDT	51.0121	53.327	50.0391	51.4594	1.68896
Endosulfan Sulfate	55.5794	53.8647	47.4305	52.2916	4.2962
p,p'-Methoxychlor	207.134	132.565	173.229	170.976	37.3358
Mirex	67.9307	68.5532	71.4634	69.3158	1.88577
cis-Permethrin	95.6179	100.215	86.1308	93.988	7.18238
trans-Permethrin	115.353	112.257	103.833	110.481	5.96204
Bifenthrin	36	56	25	39	15.7162
λ-Cyhalothrin	53	58	63	58	5
Total Cyfluthrins	117	124	138	126.333	10.6927
Total Cypermethrins	87	90	189	122	58.0431
Esfenvalerte	98	68	63	76.3333	18.9297
Deltamethrin	96	95	197	129.333	58.6032
Tefluthrin	30.5613	154.678	123.493	102.911	64.5673
Trifluralin	187.131	171.444	168.941	175.839	9.85929
	Spike #1	Spike #2	Spike #3	average	std dev
Total PCBs	% rec	% rec	% rec	% rec	% rec
Total PCBs	64.8122	62.2687	69.8344	65.6384	3.84991
	Spike #1	Spike #2	Spike #3	average	std dev
PBDEs	% rec	% rec	% rec	% rec	% rec
PBDE-28	53.0431	53.8943	54.3933	53.7769	0.682761
PBDE-47	80.7635	88.1575	83.3784	84.0998	3.74944
PBDE-66	62.9903	65.6081	65.4192	64.6725	1.45994
PBDE-85	69.142	71.8798	71.4235	70.8151	1.46678
PBDE-99	78.7346	84.1242	82.1324	81.6637	2.72518
PBDE-100	70.5605	73.6821	73.211	72.4845	1.68282
PBDE-153	68.373	70.0935	74.0442	70.8369	2.90777
PBDE-154	71.4928	74.1573	75.6982	73.7828	2.1276
PBDE-183	66.3751	69.4109	74.6151	70.1337	4.16727
