# Supplementary material for: Year-Round Monitoring of Contaminants in Neal and Rogers Creeks, Hood River Basin, Oregon, 2011-12, and Assessment of Risks to Salmonids
Source: PLoS One. 2016 Jun 27;11(6):e0158175. doi: 10.1371/journal.pone.0158175 (PMC4922572; doi:10.1371/journal.pone.0158175)
Supplement: S3 Table — (XLSX) [file pone.0158175.s003.xlsx]

## Sheet: S3 Table - ODEQ grab data
S3 Table. Pesticide grab sample data collected from the Hood River basin, Oregon, by Oregon Department of Environmental Quality, 2011-12.
All values are in nanograms per liter (ng/L). Only pesticides detected in one or both years are shown. Data sources are # and #
S3A Table. Pesticide grab sample data collected from the Hood River basin, Oregon, by Oregon Department of Environmental Quality, 2011
Site	Sample Date	ODEQ Sample ID	Acetamiprid	Atrazine	Carbaryl	Chlorpyrifos (Dursban)	DEET	Desisopropyl Atrazine	Diuron	Endosulfan I	Endosulfan II	Endosulfan sulfate	Fluridone	Hexazinone	Imazapyr	Malathion	Norflurazon	Propiconazole	Pyraclostrobin	Simazine	Sulfometuron methyl
Lenz Creek at mouth	2011-03-23 10:45:00	1539412	--	--	--	29	--		13.3	--	--	--	--	--	--	--	--	--	--	20.4	--
Lenz Creek at mouth	2011-04-05 11:16:00	1540402	--	--	--	--	--		707	--	--	--	--	--	--	--	--	--	--	462	--
Lenz Creek at mouth	2011-04-20 11:25:00	1540745	--	--	--	--	8.2		45	--	--	--	--	--	--	--	--	--	22	30	--
Lenz Creek at mouth	2011-06-07 10:20:00	1541835	--	--	16.8	--	--	18.8	283	--	--	--	--	--	--	--	--	--	--	88	--
Lenz Creek at mouth	2011-06-21 09:10:00	1542278	--	--	--	--	--	16	49	--	--	--	--	--	--	--	--	--	--	--	--
Lenz Creek at mouth	2011-07-06 09:15:00	1542497	--	--	13.3	--	--	18	52.3	--	--	--	--	--	--	--	--	--	--	83.7	--
Neal Creek at mouth (upstream of bridge)	2011-03-15 12:55:00	1539199	--	--	--	--	--		18.9	--	--	--	--	--	--	--	--	--	--	8.6	--
Neal Creek at mouth (upstream of bridge)	2011-03-23 12:00:00	1539411	--	--	--	--	--		--	--	--	--	--	--	--	--	--	--	--	5	--
Neal Creek at mouth (upstream of bridge)	2011-03-30 11:00:00	1540098	--	--	--	--	--		7.1	--	--	--	--	32	--	--	--	--	--	4.2	--
Neal Creek at mouth (upstream of bridge)	2011-04-05 10:40:00	1540401	--	--	--	--	--		122	--	--	--	--	28	--	--	--	--	--	58.8	--
Neal Creek at mouth (upstream of bridge)	2011-04-14 13:16:00	1540556	--	--	--	--	--		325	--	--	--	--	29	--	--	--	--	--	363	--
Neal Creek at mouth (upstream of bridge)	2011-04-20 11:05:00	1540744	--	--	--	--	--		--	--	--	--	--	32	--	--	--	--	--	--	--
Neal Creek at mouth (upstream of bridge)	2011-06-02 08:25:00	1541811	--	--	--	--	--	7.2	96.5	--	--	--	--	40	--	--	--	--	--	18.3	--
Neal Creek at mouth (upstream of bridge)	2011-06-07 10:05:00	1541834	--	--	27.4	--	--	6.9	80.9	--	--	--	--	--	--	--	--	--	--	41.8	--
Neal Creek at mouth (upstream of bridge)	2011-06-14 09:05:00	1542090	--	--	--	--	--	5.9	23.8	--	--	--	--	31	--	--	--	--	--	5.8	--
Neal Creek at mouth (upstream of bridge)	2011-06-21 08:45:00	1542277	--	--	--	--	--	6.8	22.1	--	--	--	--	28	--	--	--	--	--	--	--
Neal Creek at mouth (upstream of bridge)	2011-06-28 09:55:00	1542417	--	--	--	--	--	--	--	--	--	--	--	26	--	--	--	--	--	--	--
Neal Creek at mouth (upstream of bridge)	2011-07-06 08:55:00	1542496	--	--	8	--	10	8	30	--	--	--	--	--	--	--	--	--	--	14	--
Upper Neal Creek, downstream of EFIC	2011-03-15 13:25:00	1539200	--	--	--	--	--		--	--	--	--	--	28	--	--	--	61	--	--	--
Upper Neal Creek, downstream of EFIC	2011-03-23 11:05:00	1539413	--	--	--	--	--		--	--	--	--	--	32	--	--	--	--	--	--	--
Upper Neal Creek, downstream of EFIC	2011-03-30 11:25:00	1540099	--	--	--	--	--		--	--	--	--	--	42	--	--	--	20	--	--	--
Upper Neal Creek, downstream of EFIC	2011-04-05 11:42:00	1540403	--	--	--	--	--		--	--	--	--	--	43	--	--	--	29	--	--	--
Upper Neal Creek, downstream of EFIC	2011-04-14 13:53:00	1540557	--	--	--	--	--		--	--	--	--	--	43	--	--	--	47	--	--	--
Upper Neal Creek, downstream of EFIC	2011-04-20 11:45:00	1540746	--	--	--	--	--		--	--	--	--	--	39	--	--	--	--	--	--	--
Upper Neal Creek, downstream of EFIC	2011-06-02 08:55:00	1541812	--	--	--	--	--	--	--	--	--	--	--	51	--	--	--	--	--	--	--
Upper Neal Creek, downstream of EFIC	2011-06-07 10:45:00	1541836	--	--	--	--	--	--	--	--	--	--	--	53	--	--	--	--	--	--	--
Upper Neal Creek, downstream of EFIC	2011-06-14 09:40:00	1542091	--	--	--	--	--	--	--	--	--	--	--	40	--	--	--	--	--	--	--
Upper Neal Creek, downstream of EFIC	2011-06-21 09:35:00	1542279	--	--	--	--	--	--	--	--	--	--	--	43	--	--	--	--	--	--	--
Upper Neal Creek, downstream of EFIC	2011-06-28 10:25:00	1542418	--	--	--	--	--	--	--	--	--	--	--	38	--	--	--	--	--	--	--
Upper Neal Creek, downstream of EFIC	2011-07-06 09:30:00	1542498	--	--	--	--	8	--	--	--	--	--	--	--	--	--	--	--	--	--	--
S3B Table. Pesticide grab sample data collected from the Hood River basin, Oregon, by Oregon Department of Environmental Quality, 2012
Site	Sample Date		Acetamiprid	Atrazine	Carbaryl	Chlorpyrifos (Dursban)	DEET	Desisopropyl Atrazine	Diuron	Endosulfan I	Endosulfan II	Endosulfan sulfate	Fluridone	Hexazinone	Imazapyr	Malathion	Norflurazon	Propiconazole	Pyraclostrobin	Simazine	Sulfometuron- methyl
Lenz Creek at mouth	2012-04-03 09:20:00		--	--	--	--	--	36.7	26.7	42	40.2	52	--	--	--	--	30.2	--	--	29.6	--
Lenz Creek at mouth	2012-04-24 09:29:00		--	--	--	--	--	23.1	120	--	--	--	--	--	--	--	--	--	--	33.4	--
Lenz Creek at mouth	2012-05-22 09:36:00		--	--	12.8	--	--	16.3	40.5	--	--	--	--	--	--	--	--	--	--	17.1	--
Lenz Creek at mouth	2012-06-06 09:57:00		--	--	--	--	--	11.6	204	--	--	--	--	--	--	--	--	--	--	21	4.17
Lenz Creek at mouth	2012-06-20 09:47:00		--	--	--	--	--	28.8	53.2	--	--	--	--	--	--	--	--	--	--	35.7	--
Lenz Creek at mouth	2012-09-25 08:36:00		11.1	--	--	--	--	11.2	12	--	--	--	--	--	--	--	--	--	--	8.23	--
Lenz Creek at mouth	2012-10-02 09:48:00		13.6	--	--	--	--	18.4	10.9	--	--	--	--	--	--	--	--	--	--	12.2	--
Neal Creek at mouth (upstream of bridge)	2012-03-27 11:11:00		--	--	--	--	--	6.74	4.26	48.9	24.7	--	--	44.3	--	--	--	--	--	4.14	--
Neal Creek at mouth (upstream of bridge)	2012-04-03 09:47:00		--	--	--	--	--	5.47	--	--	--	--	--	56.6	49.7	--	--	--	--	--	--
Neal Creek at mouth (upstream of bridge)	2012-04-10 09:34:00		--	--	--	--	--	6.37	11.5	--	--	--	--	55.5	45.9	--	--	--	--	--	--
Neal Creek at mouth (upstream of bridge)	2012-04-17 11:51:00		--	--	--	--	--	4.93	83.9	--	--	--	--	56.9	--	--	--	--	11.1	4.1	--
Neal Creek at mouth (upstream of bridge)	2012-04-24 09:48:00		--	--	--	--	--	4.23	20.7	--	--	--	--	48	--	--	--	--	--	7.54	--
Neal Creek at mouth (upstream of bridge)	2012-05-01 11:35:00		--	--	--	--	--	5	26.4	--	--	--	--	52.8	--	--	--	--	--	6.13	--
Neal Creek at mouth (upstream of bridge)	2012-05-22 10:00:00		--	--	82.9	--	--	5.42	10.6	--	--	--	--	--	--	--	--	--	--	14.6	--
Neal Creek at mouth (upstream of bridge)	2012-05-29 11:56:00		--	--	--	--	--	7.23	7.52	--	--	--	--	29.6	--	--	--	--	--	18.5	--
Neal Creek at mouth (upstream of bridge)	2012-06-06 10:12:00		--	--	5.62	--	--	7.11	59.7	--	--	--	--	--	--	--	--	--	--	22.8	--
Neal Creek at mouth (upstream of bridge)	2012-06-12 12:02:00		--	--	--	--	--	7.19	38	--	--	--	--	--	--	--	--	--	--	27.8	--
Neal Creek at mouth (upstream of bridge)	2012-06-20 10:04:00		--	--	--	--	5.72	12.2	19.1	--	--	--	--	--	--	--	--	--	--	24.6	--
Neal Creek at mouth (upstream of bridge)	2012-06-26 13:19:00		--	--	--	--	--	11.5	36.7	--	--	--	--	--	--	--	--	--	--	40.5	--
Neal Creek at mouth (upstream of bridge)	2012-09-25 08:48:00		4.18	--	--	--	--	6.07	4.82	--	--	--	--	--	--	--	--	--	--	5.58	--
Neal Creek at mouth (upstream of bridge)	2012-10-02 10:04:00		--	--	--	--	--	5.62	4.24	--	--	--	--	--	--	--	--	--	--	4.41	--
Neal Creek at mouth (upstream of bridge)	2012-10-30 09:58:00		12.1	--	--	--	--	7.57	126	--	--	--	--	--	--	--	--	24.4	--	10.4	--
Odell Creek upstream of Odell WWTP outfall	2012-03-27 10:08:00		--	--	--	--	--	5.64	4.56	--	--	--	--	25.9	--	--	--	--	--	--	--
Odell Creek upstream of Odell WWTP outfall	2012-04-10 09:57:00		--	--	--	31.4	--	7.23	5.8	--	--	--	--	--	--	--	--	--	--	4.47	--
Odell Creek upstream of Odell WWTP outfall	2012-05-01 11:56:00		--	--	--	--	--	7.45	4.97	--	--	--	--	--	--	--	--	--	--	7.48	--
Odell Creek upstream of Odell WWTP outfall	2012-05-29 12:13:00		--	38	--	--	--	5.3	6.52	--	--	--	--	--	--	--	--	--	--	4.61	--
Odell Creek upstream of Odell WWTP outfall	2012-06-12 12:24:00		--	--	--	--	--	14.2	25.8	--	--	--	--	--	--	135	--	--	--	31.3	--
Odell Creek upstream of Odell WWTP outfall	2012-06-26 13:38:00		--	--	--	--	--	12.1	26.4	--	--	--	--	--	--	--	--	--	--	9.43	--
Odell Creek upstream of Odell WWTP outfall	2012-10-30 10:16:00		--	--	--	--	--	8.79	49.8	--	--	--	--	--	--	--	--	--	--	6.15	--
Upper Neal Creek, downstream of EFIC	2012-03-27 10:28:00		--	--	--	--	--	--	--	--	--	--	--	58.5	46.5	--	--	--	--	--	--
Upper Neal Creek, downstream of EFIC	2012-04-03 08:55:00		--	--	--	--	--	--	--	--	--	--	--	83.7	64.2	--	--	--	--	--	--
Upper Neal Creek, downstream of EFIC	2012-04-10 09:06:00		--	--	--	--	--	--	--	--	--	--	--	72.1	57.8	--	--	--	--	--	--
Upper Neal Creek, downstream of EFIC	2012-04-17 11:22:00		--	--	--	--	--	--	--	--	--	--	--	80.8	40.9	--	--	--	--	--	--
Upper Neal Creek, downstream of EFIC	2012-04-24 09:10:00		--	--	--	--	--	--	--	--	--	--	27.9	63.7	--	--	--	--	--	--	--
Upper Neal Creek, downstream of EFIC	2012-05-01 10:58:00		--	--	--	--	--	--	--	--	--	--	--	67.1	--	--	--	--	--	--	--
Upper Neal Creek, downstream of EFIC	2012-05-22 09:12:00		--	--	--	--	--	--	--	--	--	--	--	41	--	--	--	--	--	--	--
Upper Neal Creek, downstream of EFIC	2012-05-29 11:04:00		--	--	--	--	--	--	--	--	--	--	--	43	--	--	--	--	--	--	--
Upper Neal Creek, downstream of EFIC	2012-06-06 09:35:00		--	--	--	--	--	--	--	--	--	--	--	31.5	--	--	--	--	--	--	--
Upper Neal Creek, downstream of EFIC	2012-06-12 11:21:00		--	--	--	--	--	--	--	--	--	--	--	24.7	--	--	--	--	--	--	--
Upper Neal Creek, downstream of EFIC	2012-10-30 09:19:00		--	--	--	--	--	--	14	--	--	--	--	--	--	--	--	33.6	--	--	--
