# Supplementary material for: Year-Round Monitoring of Contaminants in Neal and Rogers Creeks, Hood River Basin, Oregon, 2011-12, and Assessment of Risks to Salmonids
Source: PLoS One. 2016 Jun 27;11(6):e0158175. doi: 10.1371/journal.pone.0158175 (PMC4922572; doi:10.1371/journal.pone.0158175)
Supplement: S4 Table — (XLSX) [file pone.0158175.s004.xlsx]

## Sheet: S5 Table - SPTI values
S4 Table. Sensitive Pesticide Toxicity Index values for passive and grab samples collected from the Hood River basin, Oregon, 2011–2012 and toxicity data used for those calculations
Table S4A. Data used to calculate Sensitive Pesticide Toxicity Indices (SPTI)
[STC values are from Nowell et al. (2014) except as otherwise indicated; ng/L, nanograms per liter; STC, standard toxicity concentration]
	Fish		Invertebrates
Pesticide name	STC (ng/L)	Species and reference	STC (ng/L)	Species and reference
Acetamiprid	100000000		3730
Atrazine	4500000		125000
Carbaryl	798200		3488
Total chlordane	3700	Chinook salmon (Hill et al., 2014)	5800	midge Chironomus tentans (Hill et al., 2014)
Chlorpyrifos	2446		70
Cyfluthrin	300		11.65
Cypermethrin	416		2
Deltamethrin	186.11		5.246
DEET	NA		NA
Desisopropyl Atrazine	17000000		7200000
Dieldrin	2700	rainbow trout (Munn & Gilliom, 2001)	170000	midge Chironomus plumosus (Hill et al., 2014)
Diuron	1121000		160000
Endosulfan	260		232.4
Endosulfan Sulfate	1400		1200
Endosulfan-II	4700	rainbow trout (Hill et al., 2014)	2300	mayfly nymph Jappa kutera (Hill et al., 2014)
Endrin	430	cutthroat trout (Hill et al., 2014)	13000	midge family Chironomidae (Hill et al., 2014)
Esfenvalerate	85.6		9.6
Fluridone	4340000		631000
Heptachlor Epoxide	23000	rainbow trout (Hill et al., 2014)	180000	zooplankter Daphnia magna (Hill et al., 2014)
Hexachlorobenzene (HCB)	30000	rainbow trout (Hill et al., 2014)	n/a
Hexazinone	130947000		1000000
Imazapyr	100000000		>18,400,000	multiple aquatic invertebrates (Fowlkes et al., 2003)
Lindane	16520		3003
Malathion	24555		718.7
Norflurazon	8100000		>15,000,000	zooplankter Daphnia magna (U.S. EPA, 1996)
p,p'-DDD	70000	rainbow trout (Hill et al., 2014)	290	midge Chironomus tentans (Hill et al., 2014)
p,p'-DDE	32000		10990
p,p'-DDT	2670	Chinook salmon (Hill et al., 2014)	1160	midge Chironomus tentans (Hill et al., 2014)
p,p'-Methoxychlor	7320	Chinook salmon (Hill et al., 2014)	3480	midge Chironomus tentans (Hill et al., 2014)
Pentachloroanisole (PCA)	329000	zebrafish (Cheng et al. 2014)	n/a
Propiconazole	899700		900000
Pyraclostrobin	6200		30000
Pyrimethanil	10100000		3000000	multiple aquatic invertebrates (Elskus, 2012)
Simazine	3622500		1900000
Sulfometuron- methyl	148000000		12174000000
Trifluralin	20285		37000
Table S4B. Sensitive Pesticide Toxicity Indices (SPTI) for fish estimated from passive sampler data																													FISH				INVERTEBRATES
[--, not detected; n/a, not included in toxicity index; Index values are the detected concentration divided by the STC value from S4 Table A. Pesticides that were not quantified were estimated for this purpose as the method detection limit. ]
Toxicity index values for fish
	Neal Creek						Rogers Creek
Pesticide	1	2	3	4	5	6	1	2	3	4	5	6
Hexazinone	1.17754e-07	1.0364e-07	4.25439e-08	5.25188e-08	6.15563e-08	1.08293e-07	2.2014e-08	2.22086e-08	--	--	--	--
Pyrimethanil	3.59387e-07	5.41715e-07	2.75035e-07	1.5021e-06	1.43638e-06	6.37784e-07	--	--	--	--	--	--
Simazine	5.66758e-06	9.95597e-06	5.21295e-06	3.24704e-06	4.48335e-06	4.41391e-06	--	7.86526e-07	--	--	--	--
Endosulfan	0.0207692	0.00423077	0.00461538	0.00226923	0.00326923	0.0461538	--	--	--	--	--	--
Endosulfan-II	0.000112766	0.00102128	0.00165957	0.000914894	0.000702128	0.002	2.55319e-05	2.55319e-05	--	--	--	--
Endosulfan Sulfate	0.00221429	0.00314286	0.00678571	0.00292857	0.00278571	0.002	5.64286e-05	5.64286e-05	--	5.64286e-05	5.64286e-05	5.64286e-05
o,p'-DDD	n/a	n/a	n/a	n/a	n/a	n/a	n/a	n/a	n/a	n/a	n/a	n/a
p,p'-DDD	1.57143e-06	2.42857e-06	4.85714e-06	2.85714e-06	1.85714e-06	1.03587e-06	1.42857e-08	1.84678e-07	1.24362e-07	1.45154e-07	1.42857e-08	1.42857e-08
o,p'-DDE	n/a	n/a	n/a	n/a	n/a	n/a	n/a	n/a	n/a	n/a	n/a	n/a
p,p'-DDE	1.90625e-05	2.9375e-05	3.125e-05	2.125e-05	1.46875e-05	1.9069e-05	8.36585e-07	8.81838e-07	8.61884e-07	1.15935e-06	9.55397e-07	1.09023e-06
o,p'-DDT	n/a	n/a	n/a	n/a	n/a	n/a	n/a	n/a	n/a	n/a	n/a	n/a
p,p'-DDT	9.3633e-05	0.000107392	0.000122112	6.18381e-05	5.98452e-05	7.9999e-05	5.51691e-06	4.51509e-06	3.93042e-06	4.24729e-06	3.47834e-06	5.48897e-06
cis-Chlordane	n/a	n/a	n/a	n/a	n/a	n/a	n/a	n/a	n/a	n/a	n/a	n/a
trans-Chlordane	n/a	n/a	n/a	n/a	n/a	n/a	n/a	n/a	n/a	n/a	n/a	n/a
Oxychlordane	n/a	n/a	n/a	n/a	n/a	n/a	n/a	n/a	n/a	n/a	n/a	n/a
cis-Nonachlor	n/a	n/a	n/a	n/a	n/a	n/a	n/a	n/a	n/a	n/a	n/a	n/a
trans-Nonachlor	n/a	n/a	n/a	n/a	n/a	n/a	n/a	n/a	n/a	n/a	n/a	n/a
total chlordane	1.08108e-06	3.35827e-06	1.08108e-06	1.62162e-06	5.40541e-07	1.08108e-06	--	5.40541e-07	--	5.40541e-07	--	--
Cyfluthrin	--	0.000466667	--	--	--	--	--	0.000433333	0.000156667	--	--	--
cypermethrin	--	--	--	--	7.69231e-05	--	--	--	--	--	--	--
Esfenvalerte	--	--	--	--	0.000712617	--	--	--	--	--	--	--
Deltamethrin	--	9.6717e-05	--	--	--	--	--	--	--	--	--	--
Chlorpyrifos	8.17661e-05	2.04415e-06	2.04415e-06	2.04415e-06	2.04415e-06	2.04415e-06	--	--	--	--	--	--
Dieldrin	3.28182e-05	4.44444e-05	0.000114815	4.81481e-05	4.44444e-05	2.98468e-05	--	--	--	--	--	--
Endrin	6.97674e-06	6.97674e-06	6.97674e-06	6.97674e-06	6.97674e-06	6.97674e-06	--	--	--	--	--	--
Heptachlor Epoxide	2.17391e-07	2.17391e-07	2.17391e-07	2.17391e-07	2.17391e-07	2.17391e-07	--	--	--	2.17391e-07	--	--
Hexachlorobenzene (HCB)	3.66667e-07	4.04798e-07	3.49768e-07	3.0717e-07	3.30156e-07	4.08712e-07	3.33333e-08	3.33333e-08	3.33333e-08	3.33333e-08	3.33333e-08	3.33333e-08
Lindane	--	--	--	--	--	2.17918e-06	--	--	--	--	--	--
p,p'-Methoxychlor	4.09836e-07	--	--	--	4.09836e-07	4.09836e-07	--	--	--	--	--	--
Pentachloroanisole (PCA)	4.86322e-08	1.57778e-07	1.34778e-07	1.79353e-07	2.35128e-07	1.68375e-07	--	--	--	--	--	--
Trifluralin	2.46488e-07	2.46488e-07	--	2.46488e-07	2.46488e-07	--	--	2.46488e-07	--	2.46488e-07	2.46488e-07	--
Sum SPTI (fish)	0.0233406	0.00916593	0.01335	0.00626318	0.00768443	0.0503024	8.83836e-05	0.000522505	0.000161617	6.30181e-05	6.11564e-05	6.30554e-05
Table S4C. Sensitive Pesticide Toxicity Indices (SPTI) for invertebrates estimated from passive sampler data																													FISH				INVERTEBRATES
[--, not detected; n/a, not included in toxicity index; Index values are the detected concentration divided by the STC value from S4 Table A. Pesticides that were not quantified were estimated for this purpose as the method detection limit. ]
Toxicity index values for invertebrates
	Neal Creek						Rogers Creek
	1	2	3	4	5	6	1	2	3	4	5	6
Hexazinone	1.54195e-05	1.35713e-05	5.57099e-06	6.87718e-06	8.06062e-06	1.41807e-05	2.88266e-06	2.90815e-06	--	--	--	--
Pyrimethanil	1.20994e-06	1.82377e-06	9.25951e-07	5.05707e-06	4.83583e-06	2.14721e-06	--	--	--	--	--	--
Simazine	1.08057e-05	1.89818e-05	9.9389e-06	6.19075e-06	8.54786e-06	8.41546e-06	--	1.49957e-06	--	--	--	--
Endosulfan	0.0232358	0.00473322	0.00516351	0.00253873	0.00365749	0.0516351	--	--	--	--	--	--
Endosulfan-II	0.000230435	0.00208696	0.0033913	0.00186957	0.00143478	0.00408696	5.21739e-05	5.21739e-05	--	--	--	--
Endosulfan Sulfate	0.00258333	0.00366667	0.00791667	0.00341667	0.00325	0.00233333	6.58333e-05	6.58333e-05	--	6.58333e-05	6.58333e-05	6.58333e-05
o,p'-DDD	n/a	n/a	n/a	n/a	n/a	n/a	n/a	n/a	n/a	n/a	n/a	n/a
p,p'-DDD	0.00037931	0.000586207	0.00117241	0.000689655	0.000448276	0.000250038	3.44828e-06	4.45776e-05	3.00184e-05	3.50372e-05	3.44828e-06	3.44828e-06
o,p'-DDE	n/a	n/a	n/a	n/a	n/a	n/a	n/a	n/a	n/a	n/a	n/a	n/a
p,p'-DDE	5.5505e-05	8.55323e-05	9.09918e-05	6.18744e-05	4.27662e-05	5.55239e-05	2.43592e-06	2.56768e-06	2.50958e-06	3.37572e-06	2.78187e-06	3.17446e-06
o,p'-DDT	n/a	n/a	n/a	n/a	n/a	n/a	n/a	n/a	n/a	n/a	n/a	n/a
p,p'-DDT	0.000215517	0.000247188	0.000281068	0.000142334	0.000137747	0.000184136	1.26984e-05	1.03925e-05	9.04673e-06	9.77608e-06	8.00617e-06	1.26341e-05
cis-Chlordane	n/a	n/a	n/a	n/a	n/a	n/a	n/a	n/a	n/a	n/a	n/a	n/a
trans-Chlordane	n/a	n/a	n/a	n/a	n/a	n/a	n/a	n/a	n/a	n/a	n/a	n/a
Oxychlordane	n/a	n/a	n/a	n/a	n/a	n/a	n/a	n/a	n/a	n/a	n/a	n/a
cis-Nonachlor	n/a	n/a	n/a	n/a	n/a	n/a	n/a	n/a	n/a	n/a	n/a	n/a
trans-Nonachlor	n/a	n/a	n/a	n/a	n/a	n/a	n/a	n/a	n/a	n/a	n/a	n/a
total chlordane	6.89655e-07	2.14234e-06	6.89655e-07	1.03448e-06	3.44828e-07	6.89655e-07	--	3.44828e-07	--	3.44828e-07	--	--
Cyfluthrin	--	0.0120172	--	--	--	--	--	0.0111588	0.00403433	--	--	--
cypermethrin	--	--	--	--	0.016	--	--	--	--	--	--	--
Esfenvalerte	--	--	--	--	0.00635417	--	--	--	--	--	--	--
Deltamethrin	--	0.00343119	--	--	--	--	--	--	--	--	--	--
Chlorpyrifos	0.00285714	7.14286e-05	7.14286e-05	7.14286e-05	7.14286e-05	7.14286e-05	--	--	--	--	--	--
Dieldrin	5.21231e-07	7.05882e-07	1.82353e-06	7.64706e-07	7.05882e-07	4.74038e-07	--	--	--	--	--	--
Endrin	2.30769e-07	2.30769e-07	2.30769e-07	2.30769e-07	2.30769e-07	2.30769e-07	--	--	--	--	--	--
Heptachlor Epoxide	2.77778e-08	2.77778e-08	2.77778e-08	2.77778e-08	2.77778e-08	2.77778e-08	--	--	--	2.77778e-08	--	--
Hexachlorobenzene (HCB)	n/a	n/a	n/a	n/a	n/a	n/a	n/a	n/a	n/a	n/a	n/a	n/a
Lindane	--	--	--	--	--	1.1988e-05	--	--	--	--	--	--
p,p'-Methoxychlor	8.62069e-07	--	--	--	8.62069e-07	8.62069e-07	--	--	--	--	--	--
Pentachloroanisole (PCA)	n/a	n/a	n/a	n/a	n/a	n/a	n/a	n/a	n/a	n/a	n/a	n/a
Trifluralin	1.35135e-07	1.35135e-07	--	1.35135e-07	1.35135e-07	--	--	1.35135e-07	--	1.35135e-07	1.35135e-07	--
Sum SPTI (invertebrates)	0.0295869	0.0269632	0.0181066	0.00881057	0.0314204	0.0586555	0.000139473	0.0113392	0.00407591	0.00011453	8.02048e-05	8.50902e-05
Table S4D. Sensitive Pesticide Toxicity Indices (SPTI) for fish estimated from 2011 grab sample data collected by Oregon Department of Environmental Quality (ODEQ)
[--, not detected; n/a, not included in toxicity index; Index values are the detected concentration divided by the STC value from S4 Table A.]
Site	Sample Date	ODEQ Sample ID	Sum SPTI (fish)	Acetamiprid	Atrazine	Carbaryl	Chlorpyrifos	DEET	Desisopropyl Atrazine	Diuron	Endosulfan I	Endosulfan II	Endosulfan sulfate	Fluridone	Hexazinone	Imazapyr	Malathion	Norflurazon	Propiconazole	Pyraclostrobin	Simazine	Sulfometuron- methyl
Neal Creek at mouth (upstream of bridge)	2011-03-15 12:55:00	1539199	1.9234e-05	--	--	--	--	NA	--	1.68599e-05	--	--	--	--	--	--	--	--	--	--	2.37405e-06	--
Upper Neal Creek, downstream of EFIC	2011-03-15 13:25:00	1539200	6.80142e-05	--	--	--	--	NA	--	--	--	--	--	--	2.13827e-07	--	--	--	6.78004e-05	--	--	--
Neal Creek at mouth (upstream of bridge)	2011-03-23 12:00:00	1539411	1.38026e-06	--	--	--	--	NA	--	--	--	--	--	--	--	--	--	--	--	--	1.38026e-06	--
Lenz Creek at mouth	2011-03-23 10:45:00	1539412	0.0118736	--	--	--	0.0118561	NA	--	1.18644e-05	--	--	--	--	--	--	--	--	--	--	5.63147e-06	--
Upper Neal Creek, downstream of EFIC	2011-03-23 11:05:00	1539413	2.44374e-07	--	--	--	--	NA	--	--	--	--	--	--	2.44374e-07	--	--	--	--	--	--	--
Neal Creek at mouth (upstream of bridge)	2011-03-30 11:00:00	1540098	7.73742e-06	--	--	--	--	NA	--	6.33363e-06	--	--	--	--	2.44374e-07	--	--	--	--	--	1.15942e-06	--
Upper Neal Creek, downstream of EFIC	2011-03-30 11:25:00	1540099	2.25504e-05	--	--	--	--	NA	--	--	--	--	--	--	3.2074e-07	--	--	--	2.22296e-05	--	--	--
Neal Creek at mouth (upstream of bridge)	2011-04-05 10:40:00	1540401	0.000125277	--	--	--	--	NA	--	0.000108831	--	--	--	--	2.13827e-07	--	--	--	--	--	1.62319e-05	--
Lenz Creek at mouth	2011-04-05 11:16:00	1540402	0.000758223	--	--	--	--	NA	--	0.000630687	--	--	--	--	--	--	--	--	--	--	0.000127536	--
Upper Neal Creek, downstream of EFIC	2011-04-05 11:42:00	1540403	3.25613e-05	--	--	--	--	NA	--	--	--	--	--	--	3.28377e-07	--	--	--	3.2233e-05	--	--	--
Neal Creek at mouth (upstream of bridge)	2011-04-14 13:16:00	1540556	0.000390348	--	--	--	--	NA	--	0.00028992	--	--	--	--	2.21464e-07	--	--	--	--	--	0.000100207	--
Upper Neal Creek, downstream of EFIC	2011-04-14 13:53:00	1540557	5.2568e-05	--	--	--	--	NA	--	--	--	--	--	--	3.28377e-07	--	--	--	5.22396e-05	--	--	--
Neal Creek at mouth (upstream of bridge)	2011-04-20 11:05:00	1540744	2.44374e-07	--	--	--	--	NA	--	--	--	--	--	--	2.44374e-07	--	--	--	--	--	--	--
Lenz Creek at mouth	2011-04-20 11:25:00	1540745	0.00359681	--	--	--	--	NA	--	4.01427e-05	--	--	--	--	--	--	--	--	--	0.00354839	8.28157e-06	--
Upper Neal Creek, downstream of EFIC	2011-04-20 11:45:00	1540746	2.9783e-07	--	--	--	--	NA	--	--	--	--	--	--	2.9783e-07	--	--	--	--	--	--	--
Neal Creek at mouth (upstream of bridge)	2011-06-02 08:25:00	1541811	9.18646e-05	--	--	--	--	NA	4.23529e-07	8.60839e-05	--	--	--	--	3.05467e-07	--	--	--	--	--	5.05176e-06	--
Upper Neal Creek, downstream of EFIC	2011-06-02 08:55:00	1541812	3.89471e-07	--	--	--	--	NA	--	--	--	--	--	--	3.89471e-07	--	--	--	--	--	--	--
Neal Creek at mouth (upstream of bridge)	2011-06-07 10:05:00	1541834	0.00011844	--	--	3.43272e-05	--	NA	4.05882e-07	7.21677e-05	--	--	--	--	--	--	--	--	--	--	1.1539e-05	--
Lenz Creek at mouth	2011-06-07 10:20:00	1541835	0.000298899	--	--	2.10474e-05	--	NA	1.10588e-06	0.000252453	--	--	--	--	--	--	--	--	--	--	2.42926e-05	--
Upper Neal Creek, downstream of EFIC	2011-06-07 10:45:00	1541836	4.04744e-07	--	--	--	--	NA	--	--	--	--	--	--	4.04744e-07	--	--	--	--	--	--	--
Neal Creek at mouth (upstream of bridge)	2011-06-14 09:05:00	1542090	2.34159e-05	--	--	--	--	NA	3.47059e-07	2.1231e-05	--	--	--	--	2.36737e-07	--	--	--	--	--	1.6011e-06	--
Upper Neal Creek, downstream of EFIC	2011-06-14 09:40:00	1542091	3.05467e-07	--	--	--	--	NA	--	--	--	--	--	--	3.05467e-07	--	--	--	--	--	--	--
Neal Creek at mouth (upstream of bridge)	2011-06-21 08:45:00	1542277	2.03284e-05	--	--	--	--	NA	4e-07	1.97145e-05	--	--	--	--	2.13827e-07	--	--	--	--	--	--	--
Lenz Creek at mouth	2011-06-21 09:10:00	1542278	4.46521e-05	--	--	--	--	NA	9.41176e-07	4.3711e-05	--	--	--	--	--	--	--	--	--	--	--	--
Upper Neal Creek, downstream of EFIC	2011-06-21 09:35:00	1542279	3.28377e-07	--	--	--	--	NA	--	--	--	--	--	--	3.28377e-07	--	--	--	--	--	--	--
Neal Creek at mouth (upstream of bridge)	2011-06-28 09:55:00	1542417	1.98554e-07	--	--	--	--	NA	--	--	--	--	--	--	1.98554e-07	--	--	--	--	--	--	--
Upper Neal Creek, downstream of EFIC	2011-06-28 10:25:00	1542418	2.90194e-07	--	--	--	--	NA	--	--	--	--	--	--	2.90194e-07	--	--	--	--	--	--	--
Neal Creek at mouth (upstream of bridge)	2011-07-06 08:55:00	1542496	4.11197e-05	--	--	1.00226e-05	--	NA	4.70588e-07	2.67618e-05	--	--	--	--	--	--	--	--	--	--	3.86473e-06	--
Lenz Creek at mouth	2011-07-06 09:15:00	1542497	8.74817e-05	--	--	1.66625e-05	--	NA	1.05882e-06	4.66548e-05	--	--	--	--	--	--	--	--	--	--	2.31056e-05	--
Upper Neal Creek, downstream of EFIC	2011-07-06 09:30:00	1542498	0	--	--	--	--	NA	--	--	--	--	--	--	--	--	--	--	--	--	--	--
Table S4E. Sensitive Pesticide Toxicity Indices (SPTI) for fish estimated from 2012 grab sample data collected by Oregon Department of Environmental Quality (ODEQ)
[--, not detected; n/a, not included in toxicity index; Index values are the detected concentration divided by the STC value from S4 Table A.]
Site	Sample Date		Sum SPTI (fish)	Acetamiprid	Atrazine	Carbaryl	Chlorpyrifos	DEET	Desisopropyl Atrazine	Diuron	Endosulfan I	Endosulfan II	Endosulfan sulfate	Fluridone	Hexazinone	Imazapyr	Malathion	Norflurazon	Propiconazole	Pyraclostrobin	Simazine	Sulfometuron- methyl
Odell Creek upstream of Odell WWTP outfall	2012-03-27 10:08:00		4.59735e-06	--	--	--	--	NA	3.31765e-07	4.0678e-06	--	--	--	--	1.9779e-07	--	--	--	--	--	--	--
Upper Neal Creek, downstream of EFIC	2012-03-27 10:28:00		9.11746e-07	--	--	--	--	NA	--	--	--	--	--	--	4.46746e-07	4.65e-07	--	--	--	--	--	--
Neal Creek at mouth (upstream of bridge)	2012-03-27 11:11:00		0.193338	--	--	--	--	NA	3.96471e-07	3.80018e-06	0.188077	0.00525532	--	--	3.38305e-07	--	--	--	--	--	1.14286e-06	--
Upper Neal Creek, downstream of EFIC	2012-04-03 08:55:00		1.28119e-06	--	--	--	--	NA	--	--	--	--	--	--	6.3919e-07	6.42e-07	--	--	--	--	--	--
Lenz Creek at mouth	2012-04-03 09:20:00		0.207272	--	--	--	--	NA	2.15882e-06	2.3818e-05	0.161538	0.00855319	0.0371429	--	--	--	--	3.7284e-06	--	--	8.17115e-06	--
Neal Creek at mouth (upstream of bridge)	2012-04-03 09:47:00		1.251e-06	--	--	--	--	NA	3.21765e-07	--	--	--	--	--	4.32236e-07	4.97e-07	--	--	--	--	--	--
Upper Neal Creek, downstream of EFIC	2012-04-10 09:06:00		1.1286e-06	--	--	--	--	NA	--	--	--	--	--	--	5.50604e-07	5.78e-07	--	--	--	--	--	--
Neal Creek at mouth (upstream of bridge)	2012-04-10 09:34:00		1.15162e-05	--	--	--	--	NA	3.74706e-07	1.02587e-05	--	--	--	--	4.23836e-07	4.59e-07	--	--	--	--	--	--
Odell Creek upstream of Odell WWTP outfall	2012-04-10 09:57:00		0.0128441	--	--	--	0.0128373	NA	4.25294e-07	5.17395e-06	--	--	--	--	--	--	--	--	--	--	1.23395e-06	--
Upper Neal Creek, downstream of EFIC	2012-04-17 11:22:00		1.02604e-06	--	--	--	--	NA	--	--	--	--	--	--	6.17044e-07	4.09e-07	--	--	--	--	--	--
Neal Creek at mouth (upstream of bridge)	2012-04-17 11:51:00		0.00186702	--	--	--	--	NA	2.9e-07	7.48439e-05	--	--	--	--	4.34527e-07	--	--	--	--	0.00179032	1.13182e-06	--
Upper Neal Creek, downstream of EFIC	2012-04-24 09:10:00		6.91503e-06	--	--	--	--	NA	--	--	--	--	--	6.42857e-06	4.86456e-07	--	--	--	--	--	--	--
Lenz Creek at mouth	2012-04-24 09:29:00		0.000117626	--	--	--	--	NA	1.35882e-06	0.000107047	--	--	--	--	--	--	--	--	--	--	9.22015e-06	--
Neal Creek at mouth (upstream of bridge)	2012-04-24 09:48:00		2.11625e-05	--	--	--	--	NA	2.48824e-07	1.84657e-05	--	--	--	--	3.66561e-07	--	--	--	--	--	2.08144e-06	--
Upper Neal Creek, downstream of EFIC	2012-05-01 10:58:00		5.12421e-07	--	--	--	--	NA	--	--	--	--	--	--	5.12421e-07	--	--	--	--	--	--	--
Neal Creek at mouth (upstream of bridge)	2012-05-01 11:35:00		2.59399e-05	--	--	--	--	NA	2.94118e-07	2.35504e-05	--	--	--	--	4.03217e-07	--	--	--	--	--	1.6922e-06	--
Odell Creek upstream of Odell WWTP outfall	2012-05-01 11:56:00		6.93665e-06	--	--	--	--	NA	4.38235e-07	4.43354e-06	--	--	--	--	--	--	--	--	--	--	2.06487e-06	--
Upper Neal Creek, downstream of EFIC	2012-05-22 09:12:00		3.13104e-07	--	--	--	--	NA	--	--	--	--	--	--	3.13104e-07	--	--	--	--	--	--	--
Lenz Creek at mouth	2012-05-22 09:36:00		5.78439e-05	--	--	1.60361e-05	--	NA	9.58824e-07	3.61285e-05	--	--	--	--	--	--	--	--	--	--	4.7205e-06	--
Neal Creek at mouth (upstream of bridge)	2012-05-22 10:00:00		0.000117664	--	--	0.000103859	--	NA	3.18824e-07	9.45584e-06	--	--	--	--	--	--	--	--	--	--	4.03037e-06	--
Upper Neal Creek, downstream of EFIC	2012-05-29 11:04:00		3.28377e-07	--	--	--	--	NA	--	--	--	--	--	--	3.28377e-07	--	--	--	--	--	--	--
Neal Creek at mouth (upstream of bridge)	2012-05-29 11:56:00		1.24666e-05	--	--	--	--	NA	4.25294e-07	6.7083e-06	--	--	--	--	2.26046e-07	--	--	--	--	--	5.10697e-06	--
Odell Creek upstream of Odell WWTP outfall	2012-05-29 12:13:00		1.5845e-05	--	8.44444e-06	--	--	NA	3.11765e-07	5.81624e-06	--	--	--	--	--	--	--	--	--	--	1.2726e-06	--
Upper Neal Creek, downstream of EFIC	2012-06-06 09:35:00		2.40555e-07	--	--	--	--	NA	--	--	--	--	--	--	2.40555e-07	--	--	--	--	--	--	--
Lenz Creek at mouth	2012-06-06 09:57:00		0.000188488	--	--	--	--	NA	6.82353e-07	0.00018198	--	--	--	--	--	--	--	--	--	--	5.7971e-06	2.81757e-08
Neal Creek at mouth (upstream of bridge)	2012-06-06 10:12:00		6.70091e-05	--	--	7.04084e-06	--	NA	4.18235e-07	5.3256e-05	--	--	--	--	--	--	--	--	--	--	6.294e-06	--
Upper Neal Creek, downstream of EFIC	2012-06-12 11:21:00		1.88626e-07	--	--	--	--	NA	--	--	--	--	--	--	1.88626e-07	--	--	--	--	--	--	--
Neal Creek at mouth (upstream of bridge)	2012-06-12 12:02:00		4.19955e-05	--	--	--	--	NA	4.22941e-07	3.38983e-05	--	--	--	--	--	--	--	--	--	--	7.67426e-06	--
Odell Creek upstream of Odell WWTP outfall	2012-06-12 12:24:00		0.00553035	--	--	--	--	NA	8.35294e-07	2.30152e-05	--	--	--	--	--	--	0.00549786	--	--	--	8.64044e-06	--
Lenz Creek at mouth	2012-06-20 09:47:00		5.90068e-05	--	--	--	--	NA	1.69412e-06	4.74576e-05	--	--	--	--	--	--	--	--	--	--	9.85507e-06	--
Neal Creek at mouth (upstream of bridge)	2012-06-20 10:04:00		2.45469e-05	--	--	--	--	NA	7.17647e-07	1.70384e-05	--	--	--	--	--	--	--	--	--	--	6.79089e-06	--
Neal Creek at mouth (upstream of bridge)	2012-06-26 13:19:00		4.45952e-05	--	--	--	--	NA	6.76471e-07	3.27386e-05	--	--	--	--	--	--	--	--	--	--	1.11801e-05	--
Odell Creek upstream of Odell WWTP outfall	2012-06-26 13:38:00		2.68653e-05	--	--	--	--	NA	7.11765e-07	2.35504e-05	--	--	--	--	--	--	--	--	--	--	2.60317e-06	--
Lenz Creek at mouth	2012-09-25 08:36:00		1.37465e-05	1.11e-07	--	--	--	NA	6.58824e-07	1.07047e-05	--	--	--	--	--	--	--	--	--	--	2.27191e-06	--
Neal Creek at mouth (upstream of bridge)	2012-09-25 08:48:00		6.23896e-06	4.18e-08	--	--	--	NA	3.57059e-07	4.29973e-06	--	--	--	--	--	--	--	--	--	--	1.54037e-06	--
Lenz Creek at mouth	2012-10-02 09:48:00		1.43097e-05	1.36e-07	--	--	--	NA	1.08235e-06	9.72346e-06	--	--	--	--	--	--	--	--	--	--	3.36784e-06	--
Neal Creek at mouth (upstream of bridge)	2012-10-02 10:04:00		5.33032e-06	--	--	--	--	NA	3.30588e-07	3.78234e-06	--	--	--	--	--	--	--	--	--	--	1.21739e-06	--
Upper Neal Creek, downstream of EFIC	2012-10-30 09:19:00		4.98346e-05	--	--	--	--	NA	--	1.24888e-05	--	--	--	--	--	--	--	--	3.73458e-05	--	--	--
Neal Creek at mouth (upstream of bridge)	2012-10-30 09:58:00		0.000142957	1.21e-07	--	--	--	NA	4.45294e-07	0.0001124	--	--	--	--	--	--	--	--	2.71202e-05	--	2.87095e-06	--
Odell Creek upstream of Odell WWTP outfall	2012-10-30 10:16:00		4.66394e-05	--	--	--	--	NA	5.17059e-07	4.44246e-05	--	--	--	--	--	--	--	--	--	--	1.69772e-06	--
Table S4F. Sensitive Pesticide Toxicity Indices (SPTI) for benthic invertebrates estimated from 2011 grab sample data collected by Oregon Department of Environmental Quality (ODEQ)
[--, not detected; n/a, not included in toxicity index; Index values are the detected concentration divided by the STC value from S4 Table A.]
Site	Sample Date	ODEQ Sample ID	Sum SPTI (invertebrates)	Acetamiprid	Atrazine	Carbaryl	Chlorpyrifos	DEET	Desisopropyl Atrazine	Diuron	Endosulfan I	Endosulfan II	Endosulfan sulfate	Fluridone	Hexazinone	Imazapyr	Malathion	Norflurazon	Propiconazole	Pyraclostrobin	Simazine	Sulfometuron- methyl
Neal Creek at mouth (upstream of bridge)	2011-03-15 12:55:00	1539199	0.000122651	--	--	--	--	NA	--	0.000118125	--	--	--	--	--	--	--	--	--	--	4.52632e-06	--
Upper Neal Creek, downstream of EFIC	2011-03-15 13:25:00	1539200	9.57778e-05	--	--	--	--	NA	--	--	--	--	--	--	2.8e-05	--	--	--	6.77778e-05	--	--	--
Neal Creek at mouth (upstream of bridge)	2011-03-23 12:00:00	1539411	2.63158e-06	--	--	--	--	NA	--	--	--	--	--	--	--	--	--	--	--	--	2.63158e-06	--
Lenz Creek at mouth	2011-03-23 10:45:00	1539412	0.41438	--	--	--	0.414286	NA	--	8.3125e-05	--	--	--	--	--	--	--	--	--	--	1.07368e-05	--
Upper Neal Creek, downstream of EFIC	2011-03-23 11:05:00	1539413	3.2e-05	--	--	--	--	NA	--	--	--	--	--	--	3.2e-05	--	--	--	--	--	--	--
Neal Creek at mouth (upstream of bridge)	2011-03-30 11:00:00	1540098	7.85855e-05	--	--	--	--	NA	--	4.4375e-05	--	--	--	--	3.2e-05	--	--	--	--	--	2.21053e-06	--
Upper Neal Creek, downstream of EFIC	2011-03-30 11:25:00	1540099	6.42222e-05	--	--	--	--	NA	--	--	--	--	--	--	4.2e-05	--	--	--	2.22222e-05	--	--	--
Neal Creek at mouth (upstream of bridge)	2011-04-05 10:40:00	1540401	0.000821447	--	--	--	--	NA	--	0.0007625	--	--	--	--	2.8e-05	--	--	--	--	--	3.09474e-05	--
Lenz Creek at mouth	2011-04-05 11:16:00	1540402	0.00466191	--	--	--	--	NA	--	0.00441875	--	--	--	--	--	--	--	--	--	--	0.000243158	--
Upper Neal Creek, downstream of EFIC	2011-04-05 11:42:00	1540403	7.52222e-05	--	--	--	--	NA	--	--	--	--	--	--	4.3e-05	--	--	--	3.22222e-05	--	--	--
Neal Creek at mouth (upstream of bridge)	2011-04-14 13:16:00	1540556	0.0022513	--	--	--	--	NA	--	0.00203125	--	--	--	--	2.9e-05	--	--	--	--	--	0.000191053	--
Upper Neal Creek, downstream of EFIC	2011-04-14 13:53:00	1540557	9.52222e-05	--	--	--	--	NA	--	--	--	--	--	--	4.3e-05	--	--	--	5.22222e-05	--	--	--
Neal Creek at mouth (upstream of bridge)	2011-04-20 11:05:00	1540744	3.2e-05	--	--	--	--	NA	--	--	--	--	--	--	3.2e-05	--	--	--	--	--	--	--
Lenz Creek at mouth	2011-04-20 11:25:00	1540745	0.00103037	--	--	--	--	NA	--	0.00028125	--	--	--	--	--	--	--	--	--	0.000733333	1.57895e-05	--
Upper Neal Creek, downstream of EFIC	2011-04-20 11:45:00	1540746	3.9e-05	--	--	--	--	NA	--	--	--	--	--	--	3.9e-05	--	--	--	--	--	--	--
Neal Creek at mouth (upstream of bridge)	2011-06-02 08:25:00	1541811	0.000653757	--	--	--	--	NA	1e-06	0.000603125	--	--	--	--	4e-05	--	--	--	--	--	9.63158e-06	--
Upper Neal Creek, downstream of EFIC	2011-06-02 08:55:00	1541812	5.1e-05	--	--	--	--	NA	--	--	--	--	--	--	5.1e-05	--	--	--	--	--	--	--
Neal Creek at mouth (upstream of bridge)	2011-06-07 10:05:00	1541834	0.00838409	--	--	0.0078555	--	NA	9.58333e-07	0.000505625	--	--	--	--	--	--	--	--	--	--	2.2e-05	--
Lenz Creek at mouth	2011-06-07 10:20:00	1541835	0.00663419	--	--	0.00481651	--	NA	2.61111e-06	0.00176875	--	--	--	--	--	--	--	--	--	--	4.63158e-05	--
Upper Neal Creek, downstream of EFIC	2011-06-07 10:45:00	1541836	5.3e-05	--	--	--	--	NA	--	--	--	--	--	--	5.3e-05	--	--	--	--	--	--	--
Neal Creek at mouth (upstream of bridge)	2011-06-14 09:05:00	1542090	0.000183622	--	--	--	--	NA	8.19444e-07	0.00014875	--	--	--	--	3.1e-05	--	--	--	--	--	3.05263e-06	--
Upper Neal Creek, downstream of EFIC	2011-06-14 09:40:00	1542091	4e-05	--	--	--	--	NA	--	--	--	--	--	--	4e-05	--	--	--	--	--	--	--
Neal Creek at mouth (upstream of bridge)	2011-06-21 08:45:00	1542277	0.000167069	--	--	--	--	NA	9.44444e-07	0.000138125	--	--	--	--	2.8e-05	--	--	--	--	--	--	--
Lenz Creek at mouth	2011-06-21 09:10:00	1542278	0.000308472	--	--	--	--	NA	2.22222e-06	0.00030625	--	--	--	--	--	--	--	--	--	--	--	--
Upper Neal Creek, downstream of EFIC	2011-06-21 09:35:00	1542279	4.3e-05	--	--	--	--	NA	--	--	--	--	--	--	4.3e-05	--	--	--	--	--	--	--
Neal Creek at mouth (upstream of bridge)	2011-06-28 09:55:00	1542417	2.6e-05	--	--	--	--	NA	--	--	--	--	--	--	2.6e-05	--	--	--	--	--	--	--
Upper Neal Creek, downstream of EFIC	2011-06-28 10:25:00	1542418	3.8e-05	--	--	--	--	NA	--	--	--	--	--	--	3.8e-05	--	--	--	--	--	--	--
Neal Creek at mouth (upstream of bridge)	2011-07-06 08:55:00	1542496	0.00248956	--	--	0.00229358	--	NA	1.11111e-06	0.0001875	--	--	--	--	--	--	--	--	--	--	7.36842e-06	--
Lenz Creek at mouth	2011-07-06 09:15:00	1542497	0.0041865	--	--	0.00381307	--	NA	2.5e-06	0.000326875	--	--	--	--	--	--	--	--	--	--	4.40526e-05	--
Upper Neal Creek, downstream of EFIC	2011-07-06 09:30:00	1542498	0	--	--	--	--	NA	--	--	--	--	--	--	--	--	--	--	--	--	--	--
Table S4G. Sensitive Pesticide Toxicity Indices (SPTI) for benthic invertebrates estimated from 2012 grab sample data collected by Oregon Department of Environmental Quality (ODEQ)
[--, not detected; n/a, not included in toxicity index; Index values are the detected concentration divided by the STC value from S4 Table A.]
Site	Sample Date		Sum SPTI (invertebrates)	Acetamiprid	Atrazine	Carbaryl	Chlorpyrifos	DEET	Desisopropyl Atrazine	Diuron	Endosulfan I	Endosulfan II	Endosulfan sulfate	Fluridone	Hexazinone	Imazapyr	Malathion	Norflurazon	Propiconazole	Pyraclostrobin	Simazine	Sulfometuron- methyl
Odell Creek upstream of Odell WWTP outfall	2012-03-27 10:08:00		5.51833e-05	--	--	--	--	NA	7.83333e-07	2.85e-05	--	--	--	--	2.59e-05	--	--	--	--	--	--	--
Upper Neal Creek, downstream of EFIC	2012-03-27 10:28:00		6.10272e-05	--	--	--	--	NA	--	--	--	--	--	--	5.85e-05	2.52717e-06	--	--	--	--	--	--
Neal Creek at mouth (upstream of bridge)	2012-03-27 11:11:00		0.221226	--	--	--	--	NA	9.36111e-07	2.6625e-05	0.210413	0.0107391	--	--	4.43e-05	--	--	--	--	--	2.17895e-06	--
Upper Neal Creek, downstream of EFIC	2012-04-03 08:55:00		8.71891e-05	--	--	--	--	NA	--	--	--	--	--	--	8.37e-05	3.48913e-06	--	--	--	--	--	--
Lenz Creek at mouth	2012-04-03 09:20:00		0.241724	--	--	--	--	NA	5.09722e-06	0.000166875	0.180723	0.0174783	0.0433333	--	--	--	--	2.01333e-06	--	--	1.55789e-05	--
Neal Creek at mouth (upstream of bridge)	2012-04-03 09:47:00		6.00608e-05	--	--	--	--	NA	7.59722e-07	--	--	--	--	--	5.66e-05	2.70109e-06	--	--	--	--	--	--
Upper Neal Creek, downstream of EFIC	2012-04-10 09:06:00		7.52413e-05	--	--	--	--	NA	--	--	--	--	--	--	7.21e-05	3.1413e-06	--	--	--	--	--	--
Neal Creek at mouth (upstream of bridge)	2012-04-10 09:34:00		0.000130754	--	--	--	--	NA	8.84722e-07	7.1875e-05	--	--	--	--	5.55e-05	2.49457e-06	--	--	--	--	--	--
Odell Creek upstream of Odell WWTP outfall	2012-04-10 09:57:00		0.448611	--	--	--	0.448571	NA	1.00417e-06	3.625e-05	--	--	--	--	--	--	--	--	--	--	2.35263e-06	--
Upper Neal Creek, downstream of EFIC	2012-04-17 11:22:00		8.30228e-05	--	--	--	--	NA	--	--	--	--	--	--	8.08e-05	2.22283e-06	--	--	--	--	--	--
Neal Creek at mouth (upstream of bridge)	2012-04-17 11:51:00		0.000954118	--	--	--	--	NA	6.84722e-07	0.000524375	--	--	--	--	5.69e-05	--	--	--	--	0.00037	2.15789e-06	--
Upper Neal Creek, downstream of EFIC	2012-04-24 09:10:00		0.000107916	--	--	--	--	NA	--	--	--	--	--	4.42155e-05	6.37e-05	--	--	--	--	--	--	--
Lenz Creek at mouth	2012-04-24 09:29:00		0.000770787	--	--	--	--	NA	3.20833e-06	0.00075	--	--	--	--	--	--	--	--	--	--	1.75789e-05	--
Neal Creek at mouth (upstream of bridge)	2012-04-24 09:48:00		0.000181931	--	--	--	--	NA	5.875e-07	0.000129375	--	--	--	--	4.8e-05	--	--	--	--	--	3.96842e-06	--
Upper Neal Creek, downstream of EFIC	2012-05-01 10:58:00		6.71e-05	--	--	--	--	NA	--	--	--	--	--	--	6.71e-05	--	--	--	--	--	--	--
Neal Creek at mouth (upstream of bridge)	2012-05-01 11:35:00		0.000221721	--	--	--	--	NA	6.94444e-07	0.000165	--	--	--	--	5.28e-05	--	--	--	--	--	3.22632e-06	--
Odell Creek upstream of Odell WWTP outfall	2012-05-01 11:56:00		3.60341e-05	--	--	--	--	NA	1.03472e-06	3.10625e-05	--	--	--	--	--	--	--	--	--	--	3.93684e-06	--
Upper Neal Creek, downstream of EFIC	2012-05-22 09:12:00		4.1e-05	--	--	--	--	NA	--	--	--	--	--	--	4.1e-05	--	--	--	--	--	--	--
Lenz Creek at mouth	2012-05-22 09:36:00		0.00393411	--	--	0.00366972	--	NA	2.26389e-06	0.000253125	--	--	--	--	--	--	--	--	--	--	9e-06	--
Neal Creek at mouth (upstream of bridge)	2012-05-22 10:00:00		0.0238419	--	--	0.0237672	--	NA	7.52778e-07	6.625e-05	--	--	--	--	--	--	--	--	--	--	7.68421e-06	--
Upper Neal Creek, downstream of EFIC	2012-05-29 11:04:00		4.3e-05	--	--	--	--	NA	--	--	--	--	--	--	4.3e-05	--	--	--	--	--	--	--
Neal Creek at mouth (upstream of bridge)	2012-05-29 11:56:00		8.7341e-05	--	--	--	--	NA	1.00417e-06	4.7e-05	--	--	--	--	2.96e-05	--	--	--	--	--	9.73684e-06	--
Odell Creek upstream of Odell WWTP outfall	2012-05-29 12:13:00		0.000347912	--	0.000304	--	--	NA	7.36111e-07	4.075e-05	--	--	--	--	--	--	--	--	--	--	2.42632e-06	--
Upper Neal Creek, downstream of EFIC	2012-06-06 09:35:00		3.15e-05	--	--	--	--	NA	--	--	--	--	--	--	3.15e-05	--	--	--	--	--	--	--
Lenz Creek at mouth	2012-06-06 09:57:00		0.00240563	--	--	--	--	NA	1.61111e-06	0.001275	--	--	--	--	--	--	--	--	--	--	1.10526e-05	0.00111796
Neal Creek at mouth (upstream of bridge)	2012-06-06 10:12:00		0.00199735	--	--	0.00161124	--	NA	9.875e-07	0.000373125	--	--	--	--	--	--	--	--	--	--	1.2e-05	--
Upper Neal Creek, downstream of EFIC	2012-06-12 11:21:00		2.47e-05	--	--	--	--	NA	--	--	--	--	--	--	2.47e-05	--	--	--	--	--	--	--
Neal Creek at mouth (upstream of bridge)	2012-06-12 12:02:00		0.00025313	--	--	--	--	NA	9.98611e-07	0.0002375	--	--	--	--	--	--	--	--	--	--	1.46316e-05	--
Odell Creek upstream of Odell WWTP outfall	2012-06-12 12:24:00		0.188019	--	--	--	--	NA	1.97222e-06	0.00016125	--	--	--	--	--	--	0.187839	--	--	--	1.64737e-05	--
Lenz Creek at mouth	2012-06-20 09:47:00		0.000355289	--	--	--	--	NA	4e-06	0.0003325	--	--	--	--	--	--	--	--	--	--	1.87895e-05	--
Neal Creek at mouth (upstream of bridge)	2012-06-20 10:04:00		0.000134017	--	--	--	--	NA	1.69444e-06	0.000119375	--	--	--	--	--	--	--	--	--	--	1.29474e-05	--
Neal Creek at mouth (upstream of bridge)	2012-06-26 13:19:00		0.000252288	--	--	--	--	NA	1.59722e-06	0.000229375	--	--	--	--	--	--	--	--	--	--	2.13158e-05	--
Odell Creek upstream of Odell WWTP outfall	2012-06-26 13:38:00		0.000171644	--	--	--	--	NA	1.68056e-06	0.000165	--	--	--	--	--	--	--	--	--	--	4.96316e-06	--
Lenz Creek at mouth	2012-09-25 08:36:00		0.00305676	0.00297587	--	--	--	NA	1.55556e-06	7.5e-05	--	--	--	--	--	--	--	--	--	--	4.33158e-06	--
Neal Creek at mouth (upstream of bridge)	2012-09-25 08:48:00		0.00115455	0.00112064	--	--	--	NA	8.43056e-07	3.0125e-05	--	--	--	--	--	--	--	--	--	--	2.93684e-06	--
Lenz Creek at mouth	2012-10-02 09:48:00		0.00372321	0.00364611	--	--	--	NA	2.55556e-06	6.8125e-05	--	--	--	--	--	--	--	--	--	--	6.42105e-06	--
Neal Creek at mouth (upstream of bridge)	2012-10-02 10:04:00		2.96016e-05	--	--	--	--	NA	7.80556e-07	2.65e-05	--	--	--	--	--	--	--	--	--	--	2.32105e-06	--
Upper Neal Creek, downstream of EFIC	2012-10-30 09:19:00		0.000124833	--	--	--	--	NA	--	8.75e-05	--	--	--	--	--	--	--	--	3.73333e-05	--	--	--
Neal Creek at mouth (upstream of bridge)	2012-10-30 09:58:00		0.0040651	0.00324397	--	--	--	NA	1.05139e-06	0.0007875	--	--	--	--	--	--	--	--	2.71111e-05	--	5.47368e-06	--
Odell Creek upstream of Odell WWTP outfall	2012-10-30 10:16:00		0.000315708	--	--	--	--	NA	1.22083e-06	0.00031125	--	--	--	--	--	--	--	--	--	--	3.23684e-06	--
[truncated: 2 more columns]
