# Supplementary material for: Year-Round Monitoring of Contaminants in Neal and Rogers Creeks, Hood River Basin, Oregon, 2011-12, and Assessment of Risks to Salmonids
Source: PLoS One. 2016 Jun 27;11(6):e0158175. doi: 10.1371/journal.pone.0158175 (PMC4922572; doi:10.1371/journal.pone.0158175)
Supplement: S5 Table — (XLSX) [file pone.0158175.s005.xlsx]

## Sheet: S6 Table - orchard pesticides
Table S5. Pesticides used on orchards in the Hood River basin, Oregon, as of 2015
[italicized dates indicate that the pesticide was detected in at least one of those samples; pesticide use information is from Steve Castagnoli, Oregon State University Extension Service, personal communication, 2015]
		Years analyzed
Active ingredient	Example trade name	ODEQ grab samples	USGS passive samples
abamectin	Agri-mek 0.15EC	--	--
abamectin	Epi-Mek 0.15EC	--	--
acequinocyl	Kanemite 15SC	--	--
acetamiprid	Assail 70WP	2009-2012	--
Bacillus thuringiensis ssp. kurstaki	Bacillus thuringiensis (B.t.)	--	--
beta-cyfluthrin	Baythroid XL	--	--
bicarbonate	Kaligreen	--	--
bifenazate	Acramite 50WS	--	--
biological	BlightBan	--	--
biological	Bloomtime Biological	--	--
buprofezin	Centaur 70W	--	--
calcium polysulfate	Lime sulfur	--	--
captan	Captan	--	2011-12
carbaryl	Sevin 4F	2009-2012	2011-12
chlorantraniliprole	Altacor 35WDG	--	--
chlorothalonil	Bravo; Echo 720	2009-2012	2011-12
chlorpyrifos	Lorsban 4E	1999-2012	2011-12
clofentezine	Apollo 4SC	--	--
clothianidin	Belay 2.13EC	--	--
CM granulosis virus	Cyd-X	--	--
copper hydroxide	Champ; Kocide	--	--
copper oxide	Nordox	--	--
copper oxychloride	C-O-C-S	--	--
cyantraniliprole	Exirel	--	--
cyflumetofen	Nealta	--	--
cyprodinil	Vangard 75WG	--	2011-12
diazinon	Diazinon 50W	1999-2012	2011-12
dichlobenil		--	--
dicofol	Kelthane	--	--
difenoconazole plus cyprodinil	Inspire Super	--	--
diflubenzuron	Dimilin 2L	--	--
dimethoate	Dimethoate 2.67EC; Dimethoate 4EC	1999-2012	--
dodine	Syllit	--	--
emamectin benzoate	Proclaim 5SG	--	--
ethephon	Ethrel	--	--
etoxazole	Zeal 72WDG	--	--
fenarimol	Rubigan	2009-2012	2011-12
fenbuconazole	Indar	--	2011-12
fenbutatin oxide	Vendex 50WP	--	--
fenhexamid	Elevate	--	--
fenpropathrin	Danitol 2.4EC	--	2011-12
fenpyroximate	FujiMite 5%EC	--	--
flonicamid	Beleaf 50SG	--	--
fluazinam	Omega 500	--	--
flubendiamide	Belt 4SC	--	--
fluopyram plus pyrimethanil	Luna Tranquility	--	--
fluopyram plus trifloxystrobin	Luna Sensation	--	--
flutriafol	Topguard	--	2011-12
fluxopyroxad plus pyraclostrobin	Merivon	--	--
fosetyl-Al	Aliette	--	--
gamma-cyhalothrin	Proaxis 0.5L	--	--
hexythiazox	Onager 1EC; Savey 50DF	--	--
imidacloprid	Imidacloprid	2009-2012	--
indoxacarb	Avaunt 30DG	--	--
iprodione	Rovral	--	2011-12
kaolin clay	Surround WP	--	--
kasugamycin hydrochloride	Kasumin	--	--
lambda-cyhalothrin	Lambda-Cy; Warrior	--	--
lime sulfur/calcium polysulfide	Lime sulfur	--	--
malathion	Malathion 8EC; Malathion ULV	1999-2012	2011-12
mancozeb	Dithane; Manzate; Penncozeb	--	--
metalaxyl	Ridomil	--	2011-12
metconazole	Quash	--	2011-12
methidathion	Supracide 2E	--	2011-12
methoxyfenozide	Intrepid 2F	--	--
myclobutanil	Rally	--	2011-12
nathphalene acetic acid	K-Salt Fruit Fix 200; K-Salt Fruit Fix 800: Fruitone N	--	--
novaluron	Rimon 0.83EC	--	--
oxytetracycline	Mycoshield	--	--
paraquat		--	--
penthiopyrad	Fontelis	--	--
petroleum or paraffinic oil	Horticultural mineral oil	--	--
phosmet	Imidan 70W	1999-2012	2011-12
potassium salts of fatty acids	M-Pede	--	--
propargite	Omite 30WS	--	--
propiconazole	PropiMax; Tilt	2009-2012	2011-12
pyraclostrobin	Cabrio EG	2009-2012	2011-12
pyraclostrobin plus boscalid	Pristine	--	--
pyridaben	Nexter 75WSB	--	--
pyriproxyfen	Esteem 35WP	1999-2012	--
quinoxyfen	Quintec	--	--
spinetoram	Delegate 25WG	--	--
spinosad	Entrust 80W; Success 2F	--	--
spirodiclofen	Envidor 2SC	--	--
spirotetramat	Ultor 1.25L	--	--
streptomycin	Agri-mycin	--	--
sulfur	Sulfur	--	--
sulfur, dry flowable	Sulfur	--	--
tebuconazole	Tebucon	--	2011-12
thiacloprid	Calypso 4F	--	--
thiamethoxam	Actara 25WDG	--	--
trifloxystrobin	Flint; Gem 500SC	--	2011-12
triflumizole	Procure	--	2011-12
ziram	Ziram	--	--
